# Supplementary material for: ﻿Four new species of leptonetid spiders (Araneae, Leptonetidae) from Anhui Province, China
Source: Zookeys. 2024 Nov 18;1218:99–119. doi: 10.3897/zookeys.1218.136555 (PMC11589627; doi:10.3897/zookeys.1218.136555)
Supplement: XML Treatment for Jingneta [file zookeys.1218.136555-treatment1.xml]

<!DOCTYPE tp:taxon-treatment
  PUBLIC "-//TaxonX//DTD Taxonomic Treatment Publishing DTD v0 20100105//EN" "tax-treatment-NSO.dtd">
<tp:taxon-treatment xmlns:tp="http://www.plazi.org/taxpub"><tp:treatment-meta><kwd-group><label>Taxon classification</label><kwd>
                <named-content content-type="kingdom">Animalia</named-content>
              </kwd><kwd>
                <named-content content-type="order">Araneae</named-content>
              </kwd><kwd>
                <named-content content-type="family">Leptonetidae</named-content>
              </kwd></kwd-group><mixed-citation publication-type="journal"><person-group><name><surname>Li</surname><given-names>Shuhui</given-names></name><name><surname>Chen</surname><given-names>Qiang</given-names></name><name><surname>Tong</surname><given-names>Yanfeng</given-names></name></person-group><article-title>﻿Four new species of leptonetid spiders (<tp:taxon-name><tp:taxon-name-part taxon-name-part-type="order">Araneae</tp:taxon-name-part></tp:taxon-name>, <tp:taxon-name><tp:taxon-name-part taxon-name-part-type="family">Leptonetidae</tp:taxon-name-part></tp:taxon-name>) from Anhui Province, China</article-title><source>Zookeys</source><day>18</day><month>11</month><year>2024</year><volume>1218</volume><fpage>99</fpage><lpage>119</lpage><pub-id pub-id-type="doi">10.3897/zookeys.1218.136555</pub-id></mixed-citation></tp:treatment-meta><tp:nomenclature><label>﻿Genus</label><tp:taxon-name>
              <object-id xmlns:xlink="http://www.w3.org/1999/xlink" content-type="arpha" xlink:type="simple">C2F38099-06F2-5573-B490-107B303B2F88</object-id>
              <tp:taxon-name-part taxon-name-part-type="genus" reg="Jingneta">Jingneta</tp:taxon-name-part>
            </tp:taxon-name><tp:taxon-authority>Wang &amp; Li, 2020</tp:taxon-authority></tp:nomenclature><tp:treatment-sec sec-type="type species" id="SECID0EOHAC"><title>Type species.</title><p><italic><tp:taxon-name><tp:taxon-name-part taxon-name-part-type="genus" reg="Leptoneta">Leptoneta</tp:taxon-name-part><tp:taxon-name-part taxon-name-part-type="species" reg="cornea">cornea</tp:taxon-name-part></tp:taxon-name></italic> Tong &amp; Li, 2008.</p></tp:treatment-sec><tp:treatment-sec sec-type="diagnosis" id="SECID0E6HAC"><title>Diagnosis.</title><p>See <xref ref-type="bibr" rid="B14">Wang et al. (2020)</xref>.</p></tp:treatment-sec><tp:treatment-sec sec-type="Composition" id="SECID0EJIAC"><title>Composition.</title><p>Twelve species, including two described here.</p></tp:treatment-sec><tp:treatment-sec sec-type="distribution" id="SECID0EOIAC"><title>Distribution.</title><p>China (Anhui, Beijing, Hebei).</p></tp:treatment-sec><ref-list><ref id="B14"><mixed-citation xmlns:xlink="http://www.w3.org/1999/xlink" xlink:type="simple"><person-group><name name-style="western"><surname>Wang</surname><given-names>C</given-names></name><name name-style="western"><surname>Li</surname><given-names>S</given-names></name><name name-style="western"><surname>Zhu</surname><given-names>W</given-names></name></person-group> (<year>2020</year>) <article-title>Taxonomic notes on <tp:taxon-name><tp:taxon-name-part taxon-name-part-type="family">Leptonetidae</tp:taxon-name-part></tp:taxon-name> (<tp:taxon-name><tp:taxon-name-part taxon-name-part-type="class">Arachnida</tp:taxon-name-part></tp:taxon-name>, <tp:taxon-name><tp:taxon-name-part taxon-name-part-type="order">Araneae</tp:taxon-name-part></tp:taxon-name>) from China, with descriptions of one new genus and eight new species.</article-title><source>Zoological Research</source><volume>41</volume>(<issue>6</issue>): <fpage>684</fpage>–<lpage>704</lpage>. <ext-link xlink:href="10.24272/j.issn.2095-8137.2020.214" ext-link-type="doi" xlink:type="simple">https://doi.org/10.24272/j.issn.2095-8137.2020.214</ext-link></mixed-citation></ref></ref-list></tp:taxon-treatment>
