# Supplementary material for: ﻿Four new species of leptonetid spiders (Araneae, Leptonetidae) from Anhui Province, China
Source: Zookeys. 2024 Nov 18;1218:99–119. doi: 10.3897/zookeys.1218.136555 (PMC11589627; doi:10.3897/zookeys.1218.136555)
Supplement: XML Treatment for Jingneta qishan [file zookeys.1218.136555-treatment2.xml]

<!DOCTYPE tp:taxon-treatment
  PUBLIC "-//TaxonX//DTD Taxonomic Treatment Publishing DTD v0 20100105//EN" "tax-treatment-NSO.dtd">
<tp:taxon-treatment xmlns:tp="http://www.plazi.org/taxpub"><tp:treatment-meta><kwd-group><label>Taxon classification</label><kwd>
                <named-content content-type="kingdom">Animalia</named-content>
              </kwd><kwd>
                <named-content content-type="order">Araneae</named-content>
              </kwd><kwd>
                <named-content content-type="family">Leptonetidae</named-content>
              </kwd></kwd-group><mixed-citation publication-type="journal"><person-group><name><surname>Li</surname><given-names>Shuhui</given-names></name><name><surname>Chen</surname><given-names>Qiang</given-names></name><name><surname>Tong</surname><given-names>Yanfeng</given-names></name></person-group><article-title>﻿Four new species of leptonetid spiders (<tp:taxon-name><tp:taxon-name-part taxon-name-part-type="order">Araneae</tp:taxon-name-part></tp:taxon-name>, <tp:taxon-name><tp:taxon-name-part taxon-name-part-type="family">Leptonetidae</tp:taxon-name-part></tp:taxon-name>) from Anhui Province, China</article-title><source>Zookeys</source><day>18</day><month>11</month><year>2024</year><volume>1218</volume><fpage>99</fpage><lpage>119</lpage><pub-id pub-id-type="doi">10.3897/zookeys.1218.136555</pub-id></mixed-citation></tp:treatment-meta><tp:nomenclature><label>﻿</label><tp:taxon-name>
              <object-id xmlns:xlink="http://www.w3.org/1999/xlink" content-type="arpha" xlink:type="simple">BA9BEDA2-52B7-5728-9A91-8E8CDCAF13DB</object-id>
              <tp:taxon-name-part taxon-name-part-type="genus" reg="Jingneta">Jingneta</tp:taxon-name-part>
              <tp:taxon-name-part taxon-name-part-type="species" reg="qishan">qishan</tp:taxon-name-part>
              <object-id xmlns:xlink="http://www.w3.org/1999/xlink" content-type="zoobank" xlink:type="simple">https://zoobank.org/C77BF2C5-2968-4EAA-9F12-11D412A835DF</object-id>
            </tp:taxon-name><tp:taxon-authority>Tong</tp:taxon-authority><tp:taxon-status xmlns:xlink="http://www.w3.org/1999/xlink" xlink:type="simple">sp. nov.</tp:taxon-status><xref ref-type="fig" rid="F1">Figs 1</xref><xref ref-type="fig" rid="F2">, 2</xref><xref ref-type="fig" rid="F3">, 3</xref><xref ref-type="fig" rid="F4">, 4</xref><xref ref-type="fig" rid="F13">, 13A</xref><xref ref-type="fig" rid="F14">, 14</xref></tp:nomenclature><tp:treatment-sec sec-type="type material" id="SECID0EVKAC"><title>Type material.</title><p><bold><italic>Holotype</italic></bold> China • ♂ (<abbrev xmlns:xlink="http://www.w3.org/1999/xlink" xlink:title="Shenyang Normal University" id="ABBRID0EALAC" xlink:type="simple">SYNU</abbrev>-1168); Anhui, Chizhou City, Guichi District, Qishan Scenic Area; <named-content xmlns:xlink="http://www.w3.org/1999/xlink" content-type="dwc:verbatimCoordinates" xlink:type="simple"><named-content content-type="geo-json" specific-use="{&#34;type&#34;:&#34;Point&#34;,&#34;coordinates&#34;:[117.499167,30.638611]}" id="NCID0EHLAC" xlink:type="simple">30°38'19"N, 117°29'57"E</named-content></named-content>, 70 m; 12.I.2022; H. Fu &amp; K. Yang leg. <bold><italic>Paratype</italic></bold>: China • ♀ (<abbrev xmlns:xlink="http://www.w3.org/1999/xlink" xlink:title="Shenyang Normal University" id="ABBRID0EPLAC" xlink:type="simple">SYNU</abbrev>-1169), same data as holotype.</p></tp:treatment-sec><tp:treatment-sec sec-type="etymology" id="SECID0ETLAC"><title>Etymology.</title><p>The specific name refers to the type locality and is a noun in apposition.</p></tp:treatment-sec><tp:treatment-sec sec-type="diagnosis" id="SECID0EYLAC"><title>Diagnosis.</title><p>This new species is similar to <italic><tp:taxon-name><tp:taxon-name-part taxon-name-part-type="genus" reg="Jingneta">Jingneta</tp:taxon-name-part><tp:taxon-name-part taxon-name-part-type="species" reg="exilocula">exilocula</tp:taxon-name-part></tp:taxon-name></italic> (<xref ref-type="bibr" rid="B10">Tong and Li 2008</xref>: fig. 2A−H) in the horn-shaped apophysis of palpal tibia, but can be distinguished by the chelicerae lacking a stridulatory file on the lateral margin (Fig. <xref ref-type="fig" rid="F13">13A</xref>) vs. with a stridulatory file, palpal femur with six long setae retrolaterally (Fig. <xref ref-type="fig" rid="F1">1D</xref>) vs. eight long setae, tip of bulb with a spine-like prolateral sclerite (Fig. <xref ref-type="fig" rid="F2">2A, C</xref>) vs. lacking and female genital area with a scape (Fig. <xref ref-type="fig" rid="F3">3C</xref>) vs. lacking.</p></tp:treatment-sec><tp:treatment-sec sec-type="description" id="SECID0E4MAC"><title>Description.</title><p><bold>Male</bold> (holotype). Habitus as in Fig. <xref ref-type="fig" rid="F1">1A, B</xref>. Total length 1.55. Carapace 0.62 long, 0.59 wide. Abdomen 0.99 long, 0.68 wide. Eye sizes and interdistances: <abbrev xmlns:xlink="http://www.w3.org/1999/xlink" xlink:title="anterior lateral eyes" id="ABBRID0EJNAC" xlink:type="simple">ALE</abbrev> 0.05, <abbrev xmlns:xlink="http://www.w3.org/1999/xlink" xlink:title="posterior lateral eyes" id="ABBRID0ENNAC" xlink:type="simple">PLE</abbrev> 0.05, <abbrev xmlns:xlink="http://www.w3.org/1999/xlink" xlink:title="posterior median eyes" id="ABBRID0ERNAC" xlink:type="simple">PME</abbrev> 0.04; <abbrev xmlns:xlink="http://www.w3.org/1999/xlink" xlink:title="anterior lateral eyes" id="ABBRID0EVNAC" xlink:type="simple">ALE</abbrev>–<abbrev xmlns:xlink="http://www.w3.org/1999/xlink" xlink:title="posterior median eyes" id="ABBRID0EZNAC" xlink:type="simple">PME</abbrev> 0.06, <abbrev xmlns:xlink="http://www.w3.org/1999/xlink" xlink:title="posterior lateral eyes" id="ABBRID0E4NAC" xlink:type="simple">PLE</abbrev>–<abbrev xmlns:xlink="http://www.w3.org/1999/xlink" xlink:title="posterior lateral eyes" id="ABBRID0EBOAC" xlink:type="simple">PLE</abbrev> 0.02, <abbrev xmlns:xlink="http://www.w3.org/1999/xlink" xlink:title="posterior lateral eyes" id="ABBRID0EFOAC" xlink:type="simple">PLE</abbrev>–<abbrev xmlns:xlink="http://www.w3.org/1999/xlink" xlink:title="posterior median eyes" id="ABBRID0EJOAC" xlink:type="simple">PME</abbrev> 0.03; <abbrev xmlns:xlink="http://www.w3.org/1999/xlink" xlink:title="anterior eye row" id="ABBRID0ENOAC" xlink:type="simple">AER</abbrev> 0.08, <abbrev xmlns:xlink="http://www.w3.org/1999/xlink" xlink:title="posterior eye row" id="ABBRID0EROAC" xlink:type="simple">PER</abbrev> 0.10. Carapace light yellow. Median groove, cervical grooves and radial furrows distinct. Chelicerae with eight large promarginal and five small retromarginal teeth. Labium rectangular; endites with serrula anterolaterally; sternum light yellow, longer than wide, heart shaped, smooth. Abdomen whitish, ovoid. Leg measurements: I - (1.15, 0.19, 1.16, 0.90, -); II - (0.94, 0.19, 0.95, 0.73, 0.59); III - (-, 0.19, 0.72, 0.64, 0.48); IV - (1.26, -, -, -, -). Metatarsus III with row of ﬁne hairs ventrally (preening comb, arrow in Fig. <xref ref-type="fig" rid="F4">4H</xref>). Palp (Figs <xref ref-type="fig" rid="F1">1C–D</xref>, <xref ref-type="fig" rid="F2">2A–D</xref>, <xref ref-type="fig" rid="F4">4A–E</xref>): femur with six long setae retrolaterally; tibia with one horn-shaped apophysis distally; tip of bulb with triangular embolus, a spine-like prolateral sclerite and several outgrowths, including a leaf-shaped prolateral outgrowth, a median triangular outgrowth, a small outgrowth and a ribbon-shaped retrolateral outgrowth.</p><fig id="F1" position="float" orientation="portrait"><object-id xmlns:xlink="http://www.w3.org/1999/xlink" content-type="doi" xlink:type="simple">10.3897/zookeys.1218.136555.figure1</object-id><object-id xmlns:xlink="http://www.w3.org/1999/xlink" content-type="arpha" xlink:type="simple">81D639AB-AA30-594F-A0DB-DF3D7950F7E8</object-id><label>Figure 1.</label><caption><p><italic><tp:taxon-name><tp:taxon-name-part taxon-name-part-type="genus" reg="Jingneta">Jingneta</tp:taxon-name-part><tp:taxon-name-part taxon-name-part-type="species" reg="qishan">qishan</tp:taxon-name-part></tp:taxon-name></italic> sp. nov., male <bold>A, B</bold> habitus, dorsal and ventral views <bold>C, D</bold> left palp, prolateral and retrolateral views. Scale bars: 0.4 mm (<bold>A, B</bold>); 0.3 mm (<bold>C, D</bold>).</p></caption><graphic xmlns:xlink="http://www.w3.org/1999/xlink" xlink:href="zookeys-1218-099_article-136555__-g001.jpg" position="float" orientation="portrait" xlink:type="simple" id="oo_1176841.jpg"><uri content-type="original_file" xlink:type="simple">https://binary.pensoft.net/fig/1176841</uri></graphic></fig><fig id="F2" position="float" orientation="portrait"><object-id xmlns:xlink="http://www.w3.org/1999/xlink" content-type="doi" xlink:type="simple">10.3897/zookeys.1218.136555.figure2</object-id><object-id xmlns:xlink="http://www.w3.org/1999/xlink" content-type="arpha" xlink:type="simple">1E5FE056-E7F4-5C3B-AD0D-D374835BF36A</object-id><label>Figure 2.</label><caption><p><italic><tp:taxon-name><tp:taxon-name-part taxon-name-part-type="genus" reg="Jingneta">Jingneta</tp:taxon-name-part><tp:taxon-name-part taxon-name-part-type="species" reg="qishan">qishan</tp:taxon-name-part></tp:taxon-name></italic> sp. nov. <bold>A, B</bold> left palpal bulb and tibia, prolateral and retrolateral views <bold>C, D</bold> distal part of bulb, prolateral and retrolateral views. Abbreviations: <abbrev xmlns:xlink="http://www.w3.org/1999/xlink" xlink:title="embolus" id="ABBRID0E4AAE" xlink:type="simple">emb</abbrev> = embolus; <abbrev xmlns:xlink="http://www.w3.org/1999/xlink" xlink:title="median outgrowth" id="ABBRID0EBBAE" xlink:type="simple">mo</abbrev> = median outgrowth; <abbrev xmlns:xlink="http://www.w3.org/1999/xlink" xlink:title="prolateral outgrowth" id="ABBRID0EFBAE" xlink:type="simple">po</abbrev> = prolateral outgrowth; <abbrev xmlns:xlink="http://www.w3.org/1999/xlink" xlink:title="prolateral sclerite" id="ABBRID0EJBAE" xlink:type="simple">ps</abbrev> = prolateral sclerite; <abbrev xmlns:xlink="http://www.w3.org/1999/xlink" xlink:title="retrolateral outgrowth" id="ABBRID0ENBAE" xlink:type="simple">ro</abbrev> = retrolateral outgrowth; <abbrev xmlns:xlink="http://www.w3.org/1999/xlink" xlink:title="small outgrowth" id="ABBRID0ERBAE" xlink:type="simple">so</abbrev> = small outgrowth. Scale bars: 0.1 mm.</p></caption><graphic xmlns:xlink="http://www.w3.org/1999/xlink" xlink:href="zookeys-1218-099_article-136555__-g002.jpg" position="float" orientation="portrait" xlink:type="simple" id="oo_1176842.jpg"><uri content-type="original_file" xlink:type="simple">https://binary.pensoft.net/fig/1176842</uri></graphic></fig><fig id="F3" position="float" orientation="portrait"><object-id xmlns:xlink="http://www.w3.org/1999/xlink" content-type="doi" xlink:type="simple">10.3897/zookeys.1218.136555.figure3</object-id><object-id xmlns:xlink="http://www.w3.org/1999/xlink" content-type="arpha" xlink:type="simple">B837A9A5-F20C-514D-99B4-89373E23EDE1</object-id><label>Figure 3.</label><caption><p><italic><tp:taxon-name><tp:taxon-name-part taxon-name-part-type="genus" reg="Jingneta">Jingneta</tp:taxon-name-part><tp:taxon-name-part taxon-name-part-type="species" reg="qishan">qishan</tp:taxon-name-part></tp:taxon-name></italic> sp. nov., female <bold>A, B</bold> habitus, dorsal and ventral views <bold>C, D</bold> genitalia, ventral and dorsal views. Abbreviations: <abbrev xmlns:xlink="http://www.w3.org/1999/xlink" xlink:title="atrium" id="ABBRID0ERCAE" xlink:type="simple">at</abbrev> = atrium; <abbrev xmlns:xlink="http://www.w3.org/1999/xlink" xlink:title="scape" id="ABBRID0EVCAE" xlink:type="simple">sc</abbrev> = scape; sp.= spermathecae; <abbrev xmlns:xlink="http://www.w3.org/1999/xlink" xlink:title="spermathecal stalk" id="ABBRID0EZCAE" xlink:type="simple">ss</abbrev> = spermathecal stalk. Scale bars: 0.4 mm (<bold>A, B</bold>); 0.1 mm (<bold>C, D</bold>).</p></caption><graphic xmlns:xlink="http://www.w3.org/1999/xlink" xlink:href="zookeys-1218-099_article-136555__-g003.jpg" position="float" orientation="portrait" xlink:type="simple" id="oo_1176843.jpg"><uri content-type="original_file" xlink:type="simple">https://binary.pensoft.net/fig/1176843</uri></graphic></fig><fig id="F4" position="float" orientation="portrait"><object-id xmlns:xlink="http://www.w3.org/1999/xlink" content-type="doi" xlink:type="simple">10.3897/zookeys.1218.136555.figure4</object-id><object-id xmlns:xlink="http://www.w3.org/1999/xlink" content-type="arpha" xlink:type="simple">1EFC2BA5-EADB-5059-B004-ABD024862763</object-id><label>Figure 4.</label><caption><p><italic><tp:taxon-name><tp:taxon-name-part taxon-name-part-type="genus" reg="Jingneta">Jingneta</tp:taxon-name-part><tp:taxon-name-part taxon-name-part-type="species" reg="qishan">qishan</tp:taxon-name-part></tp:taxon-name></italic> sp. nov., SEM <bold>A, C</bold> left palp, ventral and retrolateral views <bold>B</bold> bulb, ventral view <bold>D</bold> distal part of bulb, ventral view <bold>E</bold> detail of palpal tibial apophysis, lateral view <bold>F</bold> patella III, dorsal view <bold>G</bold> detail of patella III, dorsal view <bold>H</bold> metatarsus III, ventral view, arrow shows preening comb. Scale bars: 0.2 mm (<bold>A, C</bold>); 0.1 mm (<bold>B, D</bold>); 0.05 mm (<bold>E–H</bold>).</p></caption><graphic xmlns:xlink="http://www.w3.org/1999/xlink" xlink:href="zookeys-1218-099_article-136555__-g004.jpg" position="float" orientation="portrait" xlink:type="simple" id="oo_1176844.jpg"><uri content-type="original_file" xlink:type="simple">https://binary.pensoft.net/fig/1176844</uri></graphic></fig><p><bold>Female</bold> (paratype). Similar to male in general features. Habitus as in Fig. <xref ref-type="fig" rid="F3">3A, B</xref>. Total length 1.37. Carapace 0.61 long, 0.49 wide. Abdomen 0.77 long, 0.55 wide. Eye sizes and interdistances: <abbrev xmlns:xlink="http://www.w3.org/1999/xlink" xlink:title="anterior lateral eyes" id="ABBRID0E1EAE" xlink:type="simple">ALE</abbrev> 0.05, <abbrev xmlns:xlink="http://www.w3.org/1999/xlink" xlink:title="posterior lateral eyes" id="ABBRID0E5EAE" xlink:type="simple">PLE</abbrev> 0.05, <abbrev xmlns:xlink="http://www.w3.org/1999/xlink" xlink:title="posterior median eyes" id="ABBRID0ECFAE" xlink:type="simple">PME</abbrev> 0.04; <abbrev xmlns:xlink="http://www.w3.org/1999/xlink" xlink:title="anterior lateral eyes" id="ABBRID0EGFAE" xlink:type="simple">ALE</abbrev>–<abbrev xmlns:xlink="http://www.w3.org/1999/xlink" xlink:title="posterior median eyes" id="ABBRID0EKFAE" xlink:type="simple">PME</abbrev> 0.10, <abbrev xmlns:xlink="http://www.w3.org/1999/xlink" xlink:title="posterior lateral eyes" id="ABBRID0EOFAE" xlink:type="simple">PLE</abbrev>–<abbrev xmlns:xlink="http://www.w3.org/1999/xlink" xlink:title="posterior lateral eyes" id="ABBRID0ESFAE" xlink:type="simple">PLE</abbrev> 0.03, <abbrev xmlns:xlink="http://www.w3.org/1999/xlink" xlink:title="posterior lateral eyes" id="ABBRID0EWFAE" xlink:type="simple">PLE</abbrev>–<abbrev xmlns:xlink="http://www.w3.org/1999/xlink" xlink:title="posterior median eyes" id="ABBRID0E1FAE" xlink:type="simple">PME</abbrev> 0.02; <abbrev xmlns:xlink="http://www.w3.org/1999/xlink" xlink:title="anterior eye row" id="ABBRID0E5FAE" xlink:type="simple">AER</abbrev> 0.08, <abbrev xmlns:xlink="http://www.w3.org/1999/xlink" xlink:title="posterior eye row" id="ABBRID0ECGAE" xlink:type="simple">PER</abbrev> 0.11. Leg measurements: I 2.19 (0.59, 0.21, 0.57, 0.45, 0.37); II 1.85 (0.50, 0.18, 0.46, 0.37, 0.34); III 1.64 (0.45, 0.18, 0.36, 0.35, 0.30); IV 2.38 (0.70, 0.18, 0.69, 0.46, 0.35). Genital area (Fig. <xref ref-type="fig" rid="F3">3C</xref>) with a scape on the posterior edge. Internal genitalia (Fig. <xref ref-type="fig" rid="F3">3D</xref>) with a pair of coiled spermathecae and sperm stalk; atrium oval.</p></tp:treatment-sec><tp:treatment-sec sec-type="distribution" id="SECID0EOGAE"><title>Distribution.</title><p>China (Anhui).</p></tp:treatment-sec><tp:treatment-sec><!--Section generated to contain objects referenced in tp:taxon-treatment.--><fig id="F13" position="float" orientation="portrait"><object-id xmlns:xlink="http://www.w3.org/1999/xlink" content-type="doi" xlink:type="simple">10.3897/zookeys.1218.136555.figure13</object-id><object-id xmlns:xlink="http://www.w3.org/1999/xlink" content-type="arpha" xlink:type="simple">D0CB87A5-1203-582C-8DE1-3F62F09E1BFF</object-id><label>Figure 13.</label><caption><p>Male left chelicerae, posterior view <bold>A</bold><italic><tp:taxon-name><tp:taxon-name-part taxon-name-part-type="genus" reg="Jingneta">Jingneta</tp:taxon-name-part><tp:taxon-name-part taxon-name-part-type="species" reg="qishan">qishan</tp:taxon-name-part></tp:taxon-name></italic> sp. nov. <bold>B</bold><italic><tp:taxon-name><tp:taxon-name-part taxon-name-part-type="genus" reg="Leptonetela">Leptonetela</tp:taxon-name-part><tp:taxon-name-part taxon-name-part-type="species" reg="jingde">jingde</tp:taxon-name-part></tp:taxon-name></italic> sp. nov. <bold>C</bold><italic><tp:taxon-name><tp:taxon-name-part taxon-name-part-type="genus" reg="Jingneta">Jingneta</tp:taxon-name-part><tp:taxon-name-part taxon-name-part-type="species" reg="wukuishan">wukuishan</tp:taxon-name-part></tp:taxon-name></italic> sp. nov. <bold>D</bold><italic><tp:taxon-name><tp:taxon-name-part taxon-name-part-type="genus" reg="Rhyssoleptoneta">Rhyssoleptoneta</tp:taxon-name-part><tp:taxon-name-part taxon-name-part-type="species" reg="lishan">lishan</tp:taxon-name-part></tp:taxon-name></italic> sp. nov. Arrows show the stridulatory file in B, D. Scale bars: 0.1 mm.</p></caption><graphic xmlns:xlink="http://www.w3.org/1999/xlink" xlink:href="zookeys-1218-099_article-136555__-g013.jpg" position="float" orientation="portrait" xlink:type="simple" id="oo_1176853.jpg"><uri content-type="original_file" xlink:type="simple">https://binary.pensoft.net/fig/1176853</uri></graphic></fig><fig id="F14" position="float" orientation="portrait"><object-id xmlns:xlink="http://www.w3.org/1999/xlink" content-type="doi" xlink:type="simple">10.3897/zookeys.1218.136555.figure14</object-id><object-id xmlns:xlink="http://www.w3.org/1999/xlink" content-type="arpha" xlink:type="simple">C9CDF1FF-94DB-5C44-B9DA-7EF24B2C5A05</object-id><label>Figure 14.</label><caption><p>Distribution records of leptonetid spiders from Anhui, China, red circles refer to four new species, green circles indicate four known species <bold>1</bold><italic><tp:taxon-name><tp:taxon-name-part taxon-name-part-type="genus" reg="Jingneta">Jingneta</tp:taxon-name-part><tp:taxon-name-part taxon-name-part-type="species" reg="maculosa">maculosa</tp:taxon-name-part></tp:taxon-name></italic><bold>2</bold><italic><tp:taxon-name><tp:taxon-name-part taxon-name-part-type="genus" reg="Jingneta">Jingneta</tp:taxon-name-part><tp:taxon-name-part taxon-name-part-type="species" reg="qishan">qishan</tp:taxon-name-part></tp:taxon-name></italic> sp. nov. <bold>3</bold><italic><tp:taxon-name><tp:taxon-name-part taxon-name-part-type="genus" reg="Jingneta">Jingneta</tp:taxon-name-part><tp:taxon-name-part taxon-name-part-type="species" reg="tunxiensis">tunxiensis</tp:taxon-name-part></tp:taxon-name></italic><bold>4</bold><italic><tp:taxon-name><tp:taxon-name-part taxon-name-part-type="genus" reg="Jingneta">Jingneta</tp:taxon-name-part><tp:taxon-name-part taxon-name-part-type="species" reg="wukuishan">wukuishan</tp:taxon-name-part></tp:taxon-name></italic> sp. nov. <bold>5</bold><italic><tp:taxon-name><tp:taxon-name-part taxon-name-part-type="genus" reg="Leptonetela">Leptonetela</tp:taxon-name-part><tp:taxon-name-part taxon-name-part-type="species" reg="jingde">jingde</tp:taxon-name-part></tp:taxon-name></italic> sp. nov. <bold>6</bold><italic><tp:taxon-name><tp:taxon-name-part taxon-name-part-type="genus" reg="Leptonetela">Leptonetela</tp:taxon-name-part><tp:taxon-name-part taxon-name-part-type="species" reg="microdonta">microdonta</tp:taxon-name-part></tp:taxon-name></italic><bold>7</bold><italic><tp:taxon-name><tp:taxon-name-part taxon-name-part-type="genus" reg="Longileptoneta">Longileptoneta</tp:taxon-name-part><tp:taxon-name-part taxon-name-part-type="species" reg="shenxian">shenxian</tp:taxon-name-part></tp:taxon-name></italic><bold>8</bold><italic><tp:taxon-name><tp:taxon-name-part taxon-name-part-type="genus" reg="Rhyssoleptoneta">Rhyssoleptoneta</tp:taxon-name-part><tp:taxon-name-part taxon-name-part-type="species" reg="lishan">lishan</tp:taxon-name-part></tp:taxon-name></italic> sp. nov.</p></caption><graphic xmlns:xlink="http://www.w3.org/1999/xlink" xlink:href="zookeys-1218-099_article-136555__-g014.jpg" position="float" orientation="portrait" xlink:type="simple" id="oo_1176854.jpg"><uri content-type="original_file" xlink:type="simple">https://binary.pensoft.net/fig/1176854</uri></graphic></fig></tp:treatment-sec><ref-list><ref id="B10"><mixed-citation xmlns:xlink="http://www.w3.org/1999/xlink" xlink:type="simple"><person-group><name name-style="western"><surname>Tong</surname><given-names>Y</given-names></name><name name-style="western"><surname>Li</surname><given-names>S</given-names></name></person-group> (<year>2008</year>) <article-title>Six new cave-dwelling species of <italic><tp:taxon-name><tp:taxon-name-part taxon-name-part-type="genus">Leptoneta</tp:taxon-name-part></tp:taxon-name></italic> (<tp:taxon-name><tp:taxon-name-part taxon-name-part-type="class">Arachnida</tp:taxon-name-part></tp:taxon-name>, <tp:taxon-name><tp:taxon-name-part taxon-name-part-type="order">Araneae</tp:taxon-name-part></tp:taxon-name>, <tp:taxon-name><tp:taxon-name-part taxon-name-part-type="family">Leptonetidae</tp:taxon-name-part></tp:taxon-name>) from Beijing and adjacent regions, China.</article-title><source>Zoosystema</source><volume>30</volume>: <fpage>371</fpage>–<lpage>386</lpage>.</mixed-citation></ref></ref-list></tp:taxon-treatment>
