# Supplementary material for: ﻿Four new species of leptonetid spiders (Araneae, Leptonetidae) from Anhui Province, China
Source: Zookeys. 2024 Nov 18;1218:99–119. doi: 10.3897/zookeys.1218.136555 (PMC11589627; doi:10.3897/zookeys.1218.136555)
Supplement: XML Treatment for Jingneta wukuishan [file zookeys.1218.136555-treatment3.xml]

<!DOCTYPE tp:taxon-treatment
  PUBLIC "-//TaxonX//DTD Taxonomic Treatment Publishing DTD v0 20100105//EN" "tax-treatment-NSO.dtd">
<tp:taxon-treatment xmlns:tp="http://www.plazi.org/taxpub"><tp:treatment-meta><kwd-group><label>Taxon classification</label><kwd>
                <named-content content-type="kingdom">Animalia</named-content>
              </kwd><kwd>
                <named-content content-type="order">Araneae</named-content>
              </kwd><kwd>
                <named-content content-type="family">Leptonetidae</named-content>
              </kwd></kwd-group><mixed-citation publication-type="journal"><person-group><name><surname>Li</surname><given-names>Shuhui</given-names></name><name><surname>Chen</surname><given-names>Qiang</given-names></name><name><surname>Tong</surname><given-names>Yanfeng</given-names></name></person-group><article-title>﻿Four new species of leptonetid spiders (<tp:taxon-name><tp:taxon-name-part taxon-name-part-type="order">Araneae</tp:taxon-name-part></tp:taxon-name>, <tp:taxon-name><tp:taxon-name-part taxon-name-part-type="family">Leptonetidae</tp:taxon-name-part></tp:taxon-name>) from Anhui Province, China</article-title><source>Zookeys</source><day>18</day><month>11</month><year>2024</year><volume>1218</volume><fpage>99</fpage><lpage>119</lpage><pub-id pub-id-type="doi">10.3897/zookeys.1218.136555</pub-id></mixed-citation></tp:treatment-meta><tp:nomenclature><label>﻿</label><tp:taxon-name>
              <object-id xmlns:xlink="http://www.w3.org/1999/xlink" content-type="arpha" xlink:type="simple">1E044F29-D895-5102-9459-15EDEA2571DC</object-id>
              <tp:taxon-name-part taxon-name-part-type="genus" reg="Jingneta">Jingneta</tp:taxon-name-part>
              <tp:taxon-name-part taxon-name-part-type="species" reg="wukuishan">wukuishan</tp:taxon-name-part>
              <object-id xmlns:xlink="http://www.w3.org/1999/xlink" content-type="zoobank" xlink:type="simple">https://zoobank.org/91782FAE-C3E8-4350-A294-5F2A0DAF7E2F</object-id>
            </tp:taxon-name><tp:taxon-authority>Tong</tp:taxon-authority><tp:taxon-status xmlns:xlink="http://www.w3.org/1999/xlink" xlink:type="simple">sp. nov.</tp:taxon-status><xref ref-type="fig" rid="F5">Figs 5</xref><xref ref-type="fig" rid="F6">, 6</xref><xref ref-type="fig" rid="F13">, 13C</xref><xref ref-type="fig" rid="F14">, 14</xref></tp:nomenclature><tp:treatment-sec sec-type="type material" id="SECID0ENIAE"><title>Type material.</title><p><bold><italic>Holotype</italic></bold> China • ♂ (<abbrev xmlns:xlink="http://www.w3.org/1999/xlink" xlink:title="Shenyang Normal University" id="ABBRID0EYIAE" xlink:type="simple">SYNU</abbrev>-1170); Anhui, Huangshan City, She County, Wukui Mountain; <named-content xmlns:xlink="http://www.w3.org/1999/xlink" content-type="dwc:verbatimCoordinates" xlink:type="simple"><named-content content-type="geo-json" specific-use="{&#34;type&#34;:&#34;Point&#34;,&#34;coordinates&#34;:[118.415278,29.850000]}" id="NCID0E6IAE" xlink:type="simple">29°51'0"N, 118°24'55"E</named-content></named-content>, 138 m; 3.I.2022; W. Cheng, H. Fu &amp; K. Yang leg. <bold><italic>Paratype</italic></bold>: China • 1 ♂ (<abbrev xmlns:xlink="http://www.w3.org/1999/xlink" xlink:title="Shenyang Normal University" id="ABBRID0EHJAE" xlink:type="simple">SYNU</abbrev>-1171), same data as holotype.</p></tp:treatment-sec><tp:treatment-sec sec-type="etymology" id="SECID0ELJAE"><title>Etymology.</title><p>The specific name refers to the type locality and is a noun in apposition.</p></tp:treatment-sec><tp:treatment-sec sec-type="diagnosis" id="SECID0EQJAE"><title>Diagnosis.</title><p>This new species is similar to <italic><tp:taxon-name><tp:taxon-name-part taxon-name-part-type="genus" reg="Jingneta">Jingneta</tp:taxon-name-part><tp:taxon-name-part taxon-name-part-type="species" reg="maculosa">maculosa</tp:taxon-name-part></tp:taxon-name></italic> (<xref ref-type="bibr" rid="B8">Song and Xu 1986</xref>: fig. 2A−C) in the dark stripes of abdomen, but can be distinguished by the chelicerae with seven promarginal teeth (Fig. <xref ref-type="fig" rid="F13">13C</xref>) vs. ten promarginal teeth, palpal femur with six long setae retrolaterally and tibia lacking specialized setae (Fig. <xref ref-type="fig" rid="F5">5D</xref>) vs. nine setae and tibia with three short blunt spines.</p></tp:treatment-sec><tp:treatment-sec sec-type="description" id="SECID0ENKAE"><title>Description.</title><p><bold>Male</bold> (holotype). Habitus as in Fig. <xref ref-type="fig" rid="F5">5A, B</xref>. Total length 1.52. Carapace 0.61 long, 0.54 wide. Abdomen 0.93 long, 0.62 wide. Eye sizes and interdistances: <abbrev xmlns:xlink="http://www.w3.org/1999/xlink" xlink:title="anterior lateral eyes" id="ABBRID0EZKAE" xlink:type="simple">ALE</abbrev> 0.06, <abbrev xmlns:xlink="http://www.w3.org/1999/xlink" xlink:title="posterior lateral eyes" id="ABBRID0E4KAE" xlink:type="simple">PLE</abbrev> 0.06, <abbrev xmlns:xlink="http://www.w3.org/1999/xlink" xlink:title="posterior median eyes" id="ABBRID0EBLAE" xlink:type="simple">PME</abbrev> 0.05; <abbrev xmlns:xlink="http://www.w3.org/1999/xlink" xlink:title="anterior lateral eyes" id="ABBRID0EFLAE" xlink:type="simple">ALE</abbrev>–<abbrev xmlns:xlink="http://www.w3.org/1999/xlink" xlink:title="posterior median eyes" id="ABBRID0EJLAE" xlink:type="simple">PME</abbrev> 0.06, <abbrev xmlns:xlink="http://www.w3.org/1999/xlink" xlink:title="posterior lateral eyes" id="ABBRID0ENLAE" xlink:type="simple">PLE</abbrev>–<abbrev xmlns:xlink="http://www.w3.org/1999/xlink" xlink:title="posterior lateral eyes" id="ABBRID0ERLAE" xlink:type="simple">PLE</abbrev> 0.04, <abbrev xmlns:xlink="http://www.w3.org/1999/xlink" xlink:title="posterior lateral eyes" id="ABBRID0EVLAE" xlink:type="simple">PLE</abbrev>–<abbrev xmlns:xlink="http://www.w3.org/1999/xlink" xlink:title="posterior median eyes" id="ABBRID0EZLAE" xlink:type="simple">PME</abbrev> 0.02; <abbrev xmlns:xlink="http://www.w3.org/1999/xlink" xlink:title="anterior eye row" id="ABBRID0E4LAE" xlink:type="simple">AER</abbrev> 0.11, <abbrev xmlns:xlink="http://www.w3.org/1999/xlink" xlink:title="posterior eye row" id="ABBRID0EBMAE" xlink:type="simple">PER</abbrev> 0.12. Carapace yellow to dark brown. Median groove, cervical grooves and radial furrows indistinct. Chelicerae with seven large promarginal and seven small retromarginal teeth. Labium rectangular; endites with serrula anterolaterally; sternum yellow to brown, longer than wide, heart shaped, smooth. Abdomen light brown, darker on sides, ovoid. Leg measurements: I 2.96 (0.83, 0.21, 0.78, 0.65, 0.49); II - (-, -, -, -, -); III 2.73 (0.75, 0.21, 0.67, 0.61, 0.49); IV 3.93 (1.08, 0.21, 1.20, 0.88, 0.56). Palp (Figs <xref ref-type="fig" rid="F5">5C, D</xref>, <xref ref-type="fig" rid="F6">6A–E</xref>): femur with six long setae retrolaterally; cymbium constricted medially, attached to a small earlobe-shaped process retrolaterally; tip of bulb with a strong spine-like prolateral sclerite and several membranous outgrowths.</p><fig id="F5" position="float" orientation="portrait"><object-id xmlns:xlink="http://www.w3.org/1999/xlink" content-type="doi" xlink:type="simple">10.3897/zookeys.1218.136555.figure5</object-id><object-id xmlns:xlink="http://www.w3.org/1999/xlink" content-type="arpha" xlink:type="simple">EEDEB95E-BBE7-53D3-8371-288D1615FC23</object-id><label>Figure 5.</label><caption><p><italic><tp:taxon-name><tp:taxon-name-part taxon-name-part-type="genus" reg="Jingneta">Jingneta</tp:taxon-name-part><tp:taxon-name-part taxon-name-part-type="species" reg="wukuishan">wukuishan</tp:taxon-name-part></tp:taxon-name></italic> sp. nov., male <bold>A, B</bold> habitus, dorsal and ventral views <bold>C, D</bold> left palp, prolateral and retrolateral views. Scale bars: 0.4 mm (<bold>A, B</bold>); 0.3 mm (<bold>C, D</bold>).</p></caption><graphic xmlns:xlink="http://www.w3.org/1999/xlink" xlink:href="zookeys-1218-099_article-136555__-g005.jpg" position="float" orientation="portrait" xlink:type="simple" id="oo_1176845.jpg"><uri content-type="original_file" xlink:type="simple">https://binary.pensoft.net/fig/1176845</uri></graphic></fig><fig id="F6" position="float" orientation="portrait"><object-id xmlns:xlink="http://www.w3.org/1999/xlink" content-type="doi" xlink:type="simple">10.3897/zookeys.1218.136555.figure6</object-id><object-id xmlns:xlink="http://www.w3.org/1999/xlink" content-type="arpha" xlink:type="simple">3AC0E6CB-40C2-597D-A7F6-A3A4F10436A1</object-id><label>Figure 6.</label><caption><p><italic><tp:taxon-name><tp:taxon-name-part taxon-name-part-type="genus" reg="Jingneta">Jingneta</tp:taxon-name-part><tp:taxon-name-part taxon-name-part-type="species" reg="wukuishan">wukuishan</tp:taxon-name-part></tp:taxon-name></italic> sp. nov. <bold>A, B, C</bold> left palp, prolateral, dorsal and retrolateral views <bold>D, E</bold> distal part of bulb, prolateral and retrolateral views. Abbreviation: <abbrev xmlns:xlink="http://www.w3.org/1999/xlink" xlink:title="prolateral sclerite" id="ABBRID0EEOAE" xlink:type="simple">ps</abbrev> = prolateral sclerite. Scale bars: 0.1 mm (<bold>A, C</bold>); 0.05 mm (<bold>B, D, E</bold>).</p></caption><graphic xmlns:xlink="http://www.w3.org/1999/xlink" xlink:href="zookeys-1218-099_article-136555__-g006.jpg" position="float" orientation="portrait" xlink:type="simple" id="oo_1176846.jpg"><uri content-type="original_file" xlink:type="simple">https://binary.pensoft.net/fig/1176846</uri></graphic></fig><p><bold>Female.</bold> Unknown.</p></tp:treatment-sec><tp:treatment-sec sec-type="distribution" id="SECID0EVOAE"><title>Distribution.</title><p>China (Anhui).</p></tp:treatment-sec><tp:treatment-sec><!--Section generated to contain objects referenced in tp:taxon-treatment.--><fig id="F13" position="float" orientation="portrait"><object-id xmlns:xlink="http://www.w3.org/1999/xlink" content-type="doi" xlink:type="simple">10.3897/zookeys.1218.136555.figure13</object-id><object-id xmlns:xlink="http://www.w3.org/1999/xlink" content-type="arpha" xlink:type="simple">D0CB87A5-1203-582C-8DE1-3F62F09E1BFF</object-id><label>Figure 13.</label><caption><p>Male left chelicerae, posterior view <bold>A</bold><italic><tp:taxon-name><tp:taxon-name-part taxon-name-part-type="genus" reg="Jingneta">Jingneta</tp:taxon-name-part><tp:taxon-name-part taxon-name-part-type="species" reg="qishan">qishan</tp:taxon-name-part></tp:taxon-name></italic> sp. nov. <bold>B</bold><italic><tp:taxon-name><tp:taxon-name-part taxon-name-part-type="genus" reg="Leptonetela">Leptonetela</tp:taxon-name-part><tp:taxon-name-part taxon-name-part-type="species" reg="jingde">jingde</tp:taxon-name-part></tp:taxon-name></italic> sp. nov. <bold>C</bold><italic><tp:taxon-name><tp:taxon-name-part taxon-name-part-type="genus" reg="Jingneta">Jingneta</tp:taxon-name-part><tp:taxon-name-part taxon-name-part-type="species" reg="wukuishan">wukuishan</tp:taxon-name-part></tp:taxon-name></italic> sp. nov. <bold>D</bold><italic><tp:taxon-name><tp:taxon-name-part taxon-name-part-type="genus" reg="Rhyssoleptoneta">Rhyssoleptoneta</tp:taxon-name-part><tp:taxon-name-part taxon-name-part-type="species" reg="lishan">lishan</tp:taxon-name-part></tp:taxon-name></italic> sp. nov. Arrows show the stridulatory file in B, D. Scale bars: 0.1 mm.</p></caption><graphic xmlns:xlink="http://www.w3.org/1999/xlink" xlink:href="zookeys-1218-099_article-136555__-g013.jpg" position="float" orientation="portrait" xlink:type="simple" id="oo_1176853.jpg"><uri content-type="original_file" xlink:type="simple">https://binary.pensoft.net/fig/1176853</uri></graphic></fig><fig id="F14" position="float" orientation="portrait"><object-id xmlns:xlink="http://www.w3.org/1999/xlink" content-type="doi" xlink:type="simple">10.3897/zookeys.1218.136555.figure14</object-id><object-id xmlns:xlink="http://www.w3.org/1999/xlink" content-type="arpha" xlink:type="simple">C9CDF1FF-94DB-5C44-B9DA-7EF24B2C5A05</object-id><label>Figure 14.</label><caption><p>Distribution records of leptonetid spiders from Anhui, China, red circles refer to four new species, green circles indicate four known species <bold>1</bold><italic><tp:taxon-name><tp:taxon-name-part taxon-name-part-type="genus" reg="Jingneta">Jingneta</tp:taxon-name-part><tp:taxon-name-part taxon-name-part-type="species" reg="maculosa">maculosa</tp:taxon-name-part></tp:taxon-name></italic><bold>2</bold><italic><tp:taxon-name><tp:taxon-name-part taxon-name-part-type="genus" reg="Jingneta">Jingneta</tp:taxon-name-part><tp:taxon-name-part taxon-name-part-type="species" reg="qishan">qishan</tp:taxon-name-part></tp:taxon-name></italic> sp. nov. <bold>3</bold><italic><tp:taxon-name><tp:taxon-name-part taxon-name-part-type="genus" reg="Jingneta">Jingneta</tp:taxon-name-part><tp:taxon-name-part taxon-name-part-type="species" reg="tunxiensis">tunxiensis</tp:taxon-name-part></tp:taxon-name></italic><bold>4</bold><italic><tp:taxon-name><tp:taxon-name-part taxon-name-part-type="genus" reg="Jingneta">Jingneta</tp:taxon-name-part><tp:taxon-name-part taxon-name-part-type="species" reg="wukuishan">wukuishan</tp:taxon-name-part></tp:taxon-name></italic> sp. nov. <bold>5</bold><italic><tp:taxon-name><tp:taxon-name-part taxon-name-part-type="genus" reg="Leptonetela">Leptonetela</tp:taxon-name-part><tp:taxon-name-part taxon-name-part-type="species" reg="jingde">jingde</tp:taxon-name-part></tp:taxon-name></italic> sp. nov. <bold>6</bold><italic><tp:taxon-name><tp:taxon-name-part taxon-name-part-type="genus" reg="Leptonetela">Leptonetela</tp:taxon-name-part><tp:taxon-name-part taxon-name-part-type="species" reg="microdonta">microdonta</tp:taxon-name-part></tp:taxon-name></italic><bold>7</bold><italic><tp:taxon-name><tp:taxon-name-part taxon-name-part-type="genus" reg="Longileptoneta">Longileptoneta</tp:taxon-name-part><tp:taxon-name-part taxon-name-part-type="species" reg="shenxian">shenxian</tp:taxon-name-part></tp:taxon-name></italic><bold>8</bold><italic><tp:taxon-name><tp:taxon-name-part taxon-name-part-type="genus" reg="Rhyssoleptoneta">Rhyssoleptoneta</tp:taxon-name-part><tp:taxon-name-part taxon-name-part-type="species" reg="lishan">lishan</tp:taxon-name-part></tp:taxon-name></italic> sp. nov.</p></caption><graphic xmlns:xlink="http://www.w3.org/1999/xlink" xlink:href="zookeys-1218-099_article-136555__-g014.jpg" position="float" orientation="portrait" xlink:type="simple" id="oo_1176854.jpg"><uri content-type="original_file" xlink:type="simple">https://binary.pensoft.net/fig/1176854</uri></graphic></fig></tp:treatment-sec><ref-list><ref id="B8"><mixed-citation xmlns:xlink="http://www.w3.org/1999/xlink" xlink:type="simple"><person-group><name name-style="western"><surname>Song</surname><given-names>D</given-names></name><name name-style="western"><surname>Xu</surname><given-names>Y</given-names></name></person-group> (<year>1986</year>) <article-title>Some species of oonopids and leptonetids from Anhui Province, China (<tp:taxon-name><tp:taxon-name-part taxon-name-part-type="class">Arachnida</tp:taxon-name-part></tp:taxon-name>: <tp:taxon-name><tp:taxon-name-part taxon-name-part-type="order">Araneae</tp:taxon-name-part></tp:taxon-name>).</article-title><source>Sinozoologia</source><volume>4</volume>: <fpage>83</fpage>–<lpage>88</lpage>.</mixed-citation></ref></ref-list></tp:taxon-treatment>
