# Supplementary material for: ﻿Four new species of leptonetid spiders (Araneae, Leptonetidae) from Anhui Province, China
Source: Zookeys. 2024 Nov 18;1218:99–119. doi: 10.3897/zookeys.1218.136555 (PMC11589627; doi:10.3897/zookeys.1218.136555)
Supplement: XML Treatment for Leptonetela [file zookeys.1218.136555-treatment4.xml]

<!DOCTYPE tp:taxon-treatment
  PUBLIC "-//TaxonX//DTD Taxonomic Treatment Publishing DTD v0 20100105//EN" "tax-treatment-NSO.dtd">
<tp:taxon-treatment xmlns:tp="http://www.plazi.org/taxpub"><tp:treatment-meta><kwd-group><label>Taxon classification</label><kwd>
                <named-content content-type="kingdom">Animalia</named-content>
              </kwd><kwd>
                <named-content content-type="order">Araneae</named-content>
              </kwd><kwd>
                <named-content content-type="family">Leptonetidae</named-content>
              </kwd></kwd-group><mixed-citation publication-type="journal"><person-group><name><surname>Li</surname><given-names>Shuhui</given-names></name><name><surname>Chen</surname><given-names>Qiang</given-names></name><name><surname>Tong</surname><given-names>Yanfeng</given-names></name></person-group><article-title>﻿Four new species of leptonetid spiders (<tp:taxon-name><tp:taxon-name-part taxon-name-part-type="order">Araneae</tp:taxon-name-part></tp:taxon-name>, <tp:taxon-name><tp:taxon-name-part taxon-name-part-type="family">Leptonetidae</tp:taxon-name-part></tp:taxon-name>) from Anhui Province, China</article-title><source>Zookeys</source><day>18</day><month>11</month><year>2024</year><volume>1218</volume><fpage>99</fpage><lpage>119</lpage><pub-id pub-id-type="doi">10.3897/zookeys.1218.136555</pub-id></mixed-citation></tp:treatment-meta><tp:nomenclature><label>﻿Genus</label><tp:taxon-name>
              <object-id xmlns:xlink="http://www.w3.org/1999/xlink" content-type="arpha" xlink:type="simple">0AE5B04E-F896-54DB-9876-ACEC33316A69</object-id>
              <tp:taxon-name-part taxon-name-part-type="genus" reg="Leptonetela">Leptonetela</tp:taxon-name-part>
            </tp:taxon-name><tp:taxon-authority>Kratochvíl, 1978</tp:taxon-authority><tp:nomenclature-citation-list><tp:nomenclature-citation><tp:taxon-name>
                  <tp:taxon-name-part taxon-name-part-type="genus" reg="Guineta">Guineta</tp:taxon-name-part>
                </tp:taxon-name><comment>Lin &amp; Li, 2010: 6.</comment></tp:nomenclature-citation><tp:nomenclature-citation><tp:taxon-name>
                  <tp:taxon-name-part taxon-name-part-type="genus" reg="Qianleptoneta">Qianleptoneta</tp:taxon-name-part>
                </tp:taxon-name><comment>Chen &amp; Zhu, 2008: 12.</comment></tp:nomenclature-citation><tp:nomenclature-citation><tp:taxon-name>
                  <tp:taxon-name-part taxon-name-part-type="genus" reg="Sinoneta">Sinoneta</tp:taxon-name-part>
                </tp:taxon-name><comment>Lin &amp; Li, 2010: 82.</comment></tp:nomenclature-citation></tp:nomenclature-citation-list></tp:nomenclature><tp:treatment-sec sec-type="type species" id="SECID0EWQAE"><title>Type species.</title><p><italic><tp:taxon-name><tp:taxon-name-part taxon-name-part-type="genus" reg="Sulcia">Sulcia</tp:taxon-name-part><tp:taxon-name-part taxon-name-part-type="species" reg="kanellisi">kanellisi</tp:taxon-name-part></tp:taxon-name></italic> Deeleman-Reinhold, 1971.</p></tp:treatment-sec><tp:treatment-sec sec-type="diagnosis" id="SECID0EHRAE"><title>Diagnosis.</title><p>See <xref ref-type="bibr" rid="B13">Wang et al. (2017)</xref>.</p></tp:treatment-sec><tp:treatment-sec sec-type="Composition" id="SECID0ERRAE"><title>Composition.</title><p>One hundred and twenty-three species, of which 9 species occur in Greece, 2 in Turkey, 1 in Azerbaijan and Georgia, 1 in Vietnam, and 110 species in China, including the one described here.</p></tp:treatment-sec><tp:treatment-sec sec-type="distribution" id="SECID0EWRAE"><title>Distribution.</title><p>Azerbaijan, China, Georgia, Greece, Turkey and Vietnam.</p></tp:treatment-sec><ref-list><ref id="B13"><mixed-citation xmlns:xlink="http://www.w3.org/1999/xlink" xlink:type="simple"><person-group><name name-style="western"><surname>Wang</surname><given-names>C</given-names></name><name name-style="western"><surname>Xu</surname><given-names>X</given-names></name><name name-style="western"><surname>Li</surname><given-names>S</given-names></name></person-group> (<year>2017</year>) <article-title>Integrative taxonomy of <italic><tp:taxon-name><tp:taxon-name-part taxon-name-part-type="genus">Leptonetela</tp:taxon-name-part></tp:taxon-name></italic> spiders (<tp:taxon-name><tp:taxon-name-part taxon-name-part-type="order">Araneae</tp:taxon-name-part></tp:taxon-name>, <tp:taxon-name><tp:taxon-name-part taxon-name-part-type="family">Leptonetidae</tp:taxon-name-part></tp:taxon-name>), with descriptions of 46 new species.</article-title><source>Zoological Research</source><volume>38</volume>(<issue>6</issue>): <fpage>321</fpage>–<lpage>448</lpage>. <ext-link xlink:href="10.24272/j.issn.2095-8137.2017.076" ext-link-type="doi" xlink:type="simple">https://doi.org/10.24272/j.issn.2095-8137.2017.076</ext-link></mixed-citation></ref></ref-list></tp:taxon-treatment>
