# Supplementary material for: ﻿Four new species of leptonetid spiders (Araneae, Leptonetidae) from Anhui Province, China
Source: Zookeys. 2024 Nov 18;1218:99–119. doi: 10.3897/zookeys.1218.136555 (PMC11589627; doi:10.3897/zookeys.1218.136555)
Supplement: XML Treatment for Leptonetela jingde [file zookeys.1218.136555-treatment5.xml]

<!DOCTYPE tp:taxon-treatment
  PUBLIC "-//TaxonX//DTD Taxonomic Treatment Publishing DTD v0 20100105//EN" "tax-treatment-NSO.dtd">
<tp:taxon-treatment xmlns:tp="http://www.plazi.org/taxpub"><tp:treatment-meta><kwd-group><label>Taxon classification</label><kwd>
                <named-content content-type="kingdom">Animalia</named-content>
              </kwd><kwd>
                <named-content content-type="order">Araneae</named-content>
              </kwd><kwd>
                <named-content content-type="family">Leptonetidae</named-content>
              </kwd></kwd-group><mixed-citation publication-type="journal"><person-group><name><surname>Li</surname><given-names>Shuhui</given-names></name><name><surname>Chen</surname><given-names>Qiang</given-names></name><name><surname>Tong</surname><given-names>Yanfeng</given-names></name></person-group><article-title>﻿Four new species of leptonetid spiders (<tp:taxon-name><tp:taxon-name-part taxon-name-part-type="order">Araneae</tp:taxon-name-part></tp:taxon-name>, <tp:taxon-name><tp:taxon-name-part taxon-name-part-type="family">Leptonetidae</tp:taxon-name-part></tp:taxon-name>) from Anhui Province, China</article-title><source>Zookeys</source><day>18</day><month>11</month><year>2024</year><volume>1218</volume><fpage>99</fpage><lpage>119</lpage><pub-id pub-id-type="doi">10.3897/zookeys.1218.136555</pub-id></mixed-citation></tp:treatment-meta><tp:nomenclature><label>﻿</label><tp:taxon-name>
              <object-id xmlns:xlink="http://www.w3.org/1999/xlink" content-type="arpha" xlink:type="simple">C6F28152-C6FF-5622-B208-9A29BB0BCAF4</object-id>
              <tp:taxon-name-part taxon-name-part-type="genus" reg="Leptonetela">Leptonetela</tp:taxon-name-part>
              <tp:taxon-name-part taxon-name-part-type="species" reg="jingde">jingde</tp:taxon-name-part>
              <object-id xmlns:xlink="http://www.w3.org/1999/xlink" content-type="zoobank" xlink:type="simple">https://zoobank.org/E77EDBB0-8D15-4419-8036-F727BE934CC4</object-id>
            </tp:taxon-name><tp:taxon-authority>Tong</tp:taxon-authority><tp:taxon-status xmlns:xlink="http://www.w3.org/1999/xlink" xlink:type="simple">sp. nov.</tp:taxon-status><xref ref-type="fig" rid="F7">Figs 7</xref><xref ref-type="fig" rid="F8">, 8</xref><xref ref-type="fig" rid="F9">, 9</xref><xref ref-type="fig" rid="F13">, 13B</xref><xref ref-type="fig" rid="F14">, 14</xref></tp:nomenclature><tp:treatment-sec sec-type="type material" id="SECID0EZTAE"><title>Type material.</title><p><bold><italic>Holotype</italic></bold> China • ♂ (<abbrev xmlns:xlink="http://www.w3.org/1999/xlink" xlink:title="Shenyang Normal University" id="ABBRID0EEUAE" xlink:type="simple">SYNU</abbrev>-1172); Anhui, Xuancheng City, Jingde County, Tu’er Mountain;<named-content xmlns:xlink="http://www.w3.org/1999/xlink" content-type="dwc:verbatimCoordinates" xlink:type="simple"><named-content content-type="geo-json" specific-use="{&#34;type&#34;:&#34;Point&#34;,&#34;coordinates&#34;:[118.537500,30.306389]}" id="NCID0ELUAE" xlink:type="simple"> 30°18'23"N, 118°32'15"E</named-content></named-content>, 240 m; 7.I.2022; W. Cheng, H. Fu &amp; K. Yang leg. <bold><italic>Paratype</italic></bold>: China • 4 ♂ 1 ♀ (<abbrev xmlns:xlink="http://www.w3.org/1999/xlink" xlink:title="Shenyang Normal University" id="ABBRID0ETUAE" xlink:type="simple">SYNU</abbrev>-1173–1177), same data as holotype.</p></tp:treatment-sec><tp:treatment-sec sec-type="etymology" id="SECID0EXUAE"><title>Etymology.</title><p>The specific name refers to the type locality and is a noun in apposition.</p></tp:treatment-sec><tp:treatment-sec sec-type="diagnosis" id="SECID0E3UAE"><title>Diagnosis.</title><p>This new species is similar to <italic><tp:taxon-name><tp:taxon-name-part taxon-name-part-type="genus" reg="Leptonetela">Leptonetela</tp:taxon-name-part><tp:taxon-name-part taxon-name-part-type="species" reg="microdonta">microdonta</tp:taxon-name-part></tp:taxon-name></italic> (<xref ref-type="bibr" rid="B11">Wang and Li 2011</xref>: figs 28–31) in the long setae on palpal tibia, but can be distinguished by the chelicerae with seven promarginal teeth (Fig. <xref ref-type="fig" rid="F13">13B</xref>) vs. eight, palpal tibia with four long setae retrolaterally, the basal two thick (Fig. <xref ref-type="fig" rid="F7">7D</xref>) vs. six long setae, with the basal one thinner and the distal three thick, the prolateral sclerite spine-like (Fig. <xref ref-type="fig" rid="F8">8D</xref>) vs. fork-shaped, with five teeth distally and the abdomen with four dark chevron-shaped stripes (Figs <xref ref-type="fig" rid="F7">7A</xref>, <xref ref-type="fig" rid="F9">9A</xref>) vs. lacking.</p><fig id="F7" position="float" orientation="portrait"><object-id xmlns:xlink="http://www.w3.org/1999/xlink" content-type="doi" xlink:type="simple">10.3897/zookeys.1218.136555.figure7</object-id><object-id xmlns:xlink="http://www.w3.org/1999/xlink" content-type="arpha" xlink:type="simple">5D610E6E-7FD2-5086-9EE3-ED5E0C1C74B7</object-id><label>Figure 7.</label><caption><p><italic><tp:taxon-name><tp:taxon-name-part taxon-name-part-type="genus" reg="Leptonetela">Leptonetela</tp:taxon-name-part><tp:taxon-name-part taxon-name-part-type="species" reg="jingde">jingde</tp:taxon-name-part></tp:taxon-name></italic> sp. nov., male <bold>A, B</bold> habitus, dorsal and ventral views <bold>C, D</bold> left palp, prolateral and retrolateral views. Scale bars: 0.4 mm (<bold>A, B</bold>); 0.1 mm (<bold>C, D</bold>).</p></caption><graphic xmlns:xlink="http://www.w3.org/1999/xlink" xlink:href="zookeys-1218-099_article-136555__-g007.jpg" position="float" orientation="portrait" xlink:type="simple" id="oo_1176847.jpg"><uri content-type="original_file" xlink:type="simple">https://binary.pensoft.net/fig/1176847</uri></graphic></fig><fig id="F8" position="float" orientation="portrait"><object-id xmlns:xlink="http://www.w3.org/1999/xlink" content-type="doi" xlink:type="simple">10.3897/zookeys.1218.136555.figure8</object-id><object-id xmlns:xlink="http://www.w3.org/1999/xlink" content-type="arpha" xlink:type="simple">A82ED5D6-94F4-5031-96A7-CE5F6CFA70F0</object-id><label>Figure 8.</label><caption><p><italic><tp:taxon-name><tp:taxon-name-part taxon-name-part-type="genus" reg="Leptonetela">Leptonetela</tp:taxon-name-part><tp:taxon-name-part taxon-name-part-type="species" reg="jingde">jingde</tp:taxon-name-part></tp:taxon-name></italic> sp. nov. <bold>A, B, C</bold> left palp, prolateral, dorsal and retrolateral views <bold>D, E</bold> detail of palpal bulb, prolateral and retrolateral views. Abbreviation: <abbrev xmlns:xlink="http://www.w3.org/1999/xlink" xlink:title="median apophysis" id="ABBRID0E3XAE" xlink:type="simple">ma</abbrev> = median apophysis; <abbrev xmlns:xlink="http://www.w3.org/1999/xlink" xlink:title="prolateral lobe" id="ABBRID0EAYAE" xlink:type="simple">pl</abbrev> = prolateral lobe; <abbrev xmlns:xlink="http://www.w3.org/1999/xlink" xlink:title="prolateral sclerite" id="ABBRID0EEYAE" xlink:type="simple">ps</abbrev> = prolateral sclerite. Scale bars: 0.1 mm.</p></caption><graphic xmlns:xlink="http://www.w3.org/1999/xlink" xlink:href="zookeys-1218-099_article-136555__-g008.jpg" position="float" orientation="portrait" xlink:type="simple" id="oo_1176848.jpg"><uri content-type="original_file" xlink:type="simple">https://binary.pensoft.net/fig/1176848</uri></graphic></fig></tp:treatment-sec><tp:treatment-sec sec-type="description" id="SECID0ENYAE"><title>Description.</title><p><bold>Male</bold> (holotype). Habitus as in Fig. <xref ref-type="fig" rid="F7">7A, B</xref>. Total length 1.25. Carapace 0.61 long, 0.59 wide. Abdomen 0.89 long, 0.73 wide. Eye sizes and interdistances: <abbrev xmlns:xlink="http://www.w3.org/1999/xlink" xlink:title="anterior lateral eyes" id="ABBRID0EZYAE" xlink:type="simple">ALE</abbrev> 0.08, <abbrev xmlns:xlink="http://www.w3.org/1999/xlink" xlink:title="posterior lateral eyes" id="ABBRID0E4YAE" xlink:type="simple">PLE</abbrev> 0.08, <abbrev xmlns:xlink="http://www.w3.org/1999/xlink" xlink:title="posterior median eyes" id="ABBRID0EBZAE" xlink:type="simple">PME</abbrev> 0.07; <abbrev xmlns:xlink="http://www.w3.org/1999/xlink" xlink:title="anterior lateral eyes" id="ABBRID0EFZAE" xlink:type="simple">ALE</abbrev>–<abbrev xmlns:xlink="http://www.w3.org/1999/xlink" xlink:title="posterior median eyes" id="ABBRID0EJZAE" xlink:type="simple">PME</abbrev> 0.08, <abbrev xmlns:xlink="http://www.w3.org/1999/xlink" xlink:title="posterior lateral eyes" id="ABBRID0ENZAE" xlink:type="simple">PLE</abbrev>–<abbrev xmlns:xlink="http://www.w3.org/1999/xlink" xlink:title="posterior lateral eyes" id="ABBRID0ERZAE" xlink:type="simple">PLE</abbrev> 0.08, <abbrev xmlns:xlink="http://www.w3.org/1999/xlink" xlink:title="posterior lateral eyes" id="ABBRID0EVZAE" xlink:type="simple">PLE</abbrev>–<abbrev xmlns:xlink="http://www.w3.org/1999/xlink" xlink:title="posterior median eyes" id="ABBRID0EZZAE" xlink:type="simple">PME</abbrev> 0.03; <abbrev xmlns:xlink="http://www.w3.org/1999/xlink" xlink:title="anterior eye row" id="ABBRID0E4ZAE" xlink:type="simple">AER</abbrev> 0.14, <abbrev xmlns:xlink="http://www.w3.org/1999/xlink" xlink:title="posterior eye row" id="ABBRID0EB1AE" xlink:type="simple">PER</abbrev> 0.17. Carapace light yellow. Median groove, cervical grooves and radial furrows distinct. Chelicerae with seven large promarginal and four small retromarginal teeth, with stridulatory file on the lateral margin. Labium rectangular; endites with serrula anterolaterally; sternum brown, shield shaped, smooth. Abdomen whitish, ovoid, with four dark chevron-shaped stripes. Leg measurements: I 2.66 (0.72, 0.17, 0.73, 0.57, 0.47); II 2.20 (0.62, 0.17, 0.55, 0.46, 0.40); III 1.97 (0.58, 0.18, 0.46, 0.46, 0.29); IV 2.45 (0.72, 0.17, 0.62, 0.54, 0.40). Palp (Figs <xref ref-type="fig" rid="F7">7C, D</xref>, <xref ref-type="fig" rid="F8">8A–E</xref>): femur without long setae retrolaterally; tibia with four long setae retrolaterally, the basal two thick; cymbium constricted medially, attached to a large earlobe-shaped process retrolaterally; tip of bulb with a short spine-like prolateral sclerite and leaf-shaped median apophysis.</p><p><bold>Female</bold> (paratype). Similar to male in general features. Habitus as in Fig. <xref ref-type="fig" rid="F9">9A, B</xref>. Total length 1.36. Carapace 0.64 long, 0.58 wide. Abdomen 0.96 long, 0.80 wide. Eye sizes and interdistances: <abbrev xmlns:xlink="http://www.w3.org/1999/xlink" xlink:title="anterior lateral eyes" id="ABBRID0EV1AE" xlink:type="simple">ALE</abbrev> 0.08, <abbrev xmlns:xlink="http://www.w3.org/1999/xlink" xlink:title="posterior lateral eyes" id="ABBRID0EZ1AE" xlink:type="simple">PLE</abbrev> 0.07, <abbrev xmlns:xlink="http://www.w3.org/1999/xlink" xlink:title="posterior median eyes" id="ABBRID0E41AE" xlink:type="simple">PME</abbrev> 0.07; <abbrev xmlns:xlink="http://www.w3.org/1999/xlink" xlink:title="anterior lateral eyes" id="ABBRID0EB2AE" xlink:type="simple">ALE</abbrev>–<abbrev xmlns:xlink="http://www.w3.org/1999/xlink" xlink:title="posterior median eyes" id="ABBRID0EF2AE" xlink:type="simple">PME</abbrev> 0.12, <abbrev xmlns:xlink="http://www.w3.org/1999/xlink" xlink:title="posterior lateral eyes" id="ABBRID0EJ2AE" xlink:type="simple">PLE</abbrev>–<abbrev xmlns:xlink="http://www.w3.org/1999/xlink" xlink:title="posterior lateral eyes" id="ABBRID0EN2AE" xlink:type="simple">PLE</abbrev> 0.08, <abbrev xmlns:xlink="http://www.w3.org/1999/xlink" xlink:title="posterior lateral eyes" id="ABBRID0ER2AE" xlink:type="simple">PLE</abbrev>–<abbrev xmlns:xlink="http://www.w3.org/1999/xlink" xlink:title="posterior median eyes" id="ABBRID0EV2AE" xlink:type="simple">PME</abbrev> 0.02; <abbrev xmlns:xlink="http://www.w3.org/1999/xlink" xlink:title="anterior eye row" id="ABBRID0EZ2AE" xlink:type="simple">AER</abbrev> 0.14, <abbrev xmlns:xlink="http://www.w3.org/1999/xlink" xlink:title="posterior eye row" id="ABBRID0E42AE" xlink:type="simple">PER</abbrev> 0.17. Leg measurements: I - (0.73, 0.20, 0.67, 0.56, -); II 2.19 (0.62, 0.20, 0.52, 0.45, 0.40); III 1.97 (0.58, 0.18, 0.44, 0.45, 0.32); IV - (0.73, 0.21, 0.62, -, -). Internal genitalia (Fig. <xref ref-type="fig" rid="F9">9C, D</xref>) with sub-trapezoidal atrium, slightly swollen spermathecae, and convoluted spermathecal stalk including six coils.</p><fig id="F9" position="float" orientation="portrait"><object-id xmlns:xlink="http://www.w3.org/1999/xlink" content-type="doi" xlink:type="simple">10.3897/zookeys.1218.136555.figure9</object-id><object-id xmlns:xlink="http://www.w3.org/1999/xlink" content-type="arpha" xlink:type="simple">B88237CC-E286-56DB-8F06-00CECE14D7A9</object-id><label>Figure 9.</label><caption><p><italic><tp:taxon-name><tp:taxon-name-part taxon-name-part-type="genus" reg="Leptonetela">Leptonetela</tp:taxon-name-part><tp:taxon-name-part taxon-name-part-type="species" reg="jingde">jingde</tp:taxon-name-part></tp:taxon-name></italic> sp. nov., female <bold>A, B</bold> habitus, dorsal and ventral views <bold>C, D</bold> genitalia, ventral and dorsal views. Abbreviations: <abbrev xmlns:xlink="http://www.w3.org/1999/xlink" xlink:title="atrium" id="ABBRID0E33AE" xlink:type="simple">at</abbrev> = atrium; sp.= spermathecae. Scale bars: 0.4 mm (<bold>A, B</bold>); 0.2 mm (<bold>C, D</bold>).</p></caption><graphic xmlns:xlink="http://www.w3.org/1999/xlink" xlink:href="zookeys-1218-099_article-136555__-g009.jpg" position="float" orientation="portrait" xlink:type="simple" id="oo_1176849.jpg"><uri content-type="original_file" xlink:type="simple">https://binary.pensoft.net/fig/1176849</uri></graphic></fig></tp:treatment-sec><tp:treatment-sec sec-type="distribution" id="SECID0EJ4AE"><title>Distribution.</title><p>China (Anhui).</p></tp:treatment-sec><tp:treatment-sec><!--Section generated to contain objects referenced in tp:taxon-treatment.--><fig id="F13" position="float" orientation="portrait"><object-id xmlns:xlink="http://www.w3.org/1999/xlink" content-type="doi" xlink:type="simple">10.3897/zookeys.1218.136555.figure13</object-id><object-id xmlns:xlink="http://www.w3.org/1999/xlink" content-type="arpha" xlink:type="simple">D0CB87A5-1203-582C-8DE1-3F62F09E1BFF</object-id><label>Figure 13.</label><caption><p>Male left chelicerae, posterior view <bold>A</bold><italic><tp:taxon-name><tp:taxon-name-part taxon-name-part-type="genus" reg="Jingneta">Jingneta</tp:taxon-name-part><tp:taxon-name-part taxon-name-part-type="species" reg="qishan">qishan</tp:taxon-name-part></tp:taxon-name></italic> sp. nov. <bold>B</bold><italic><tp:taxon-name><tp:taxon-name-part taxon-name-part-type="genus" reg="Leptonetela">Leptonetela</tp:taxon-name-part><tp:taxon-name-part taxon-name-part-type="species" reg="jingde">jingde</tp:taxon-name-part></tp:taxon-name></italic> sp. nov. <bold>C</bold><italic><tp:taxon-name><tp:taxon-name-part taxon-name-part-type="genus" reg="Jingneta">Jingneta</tp:taxon-name-part><tp:taxon-name-part taxon-name-part-type="species" reg="wukuishan">wukuishan</tp:taxon-name-part></tp:taxon-name></italic> sp. nov. <bold>D</bold><italic><tp:taxon-name><tp:taxon-name-part taxon-name-part-type="genus" reg="Rhyssoleptoneta">Rhyssoleptoneta</tp:taxon-name-part><tp:taxon-name-part taxon-name-part-type="species" reg="lishan">lishan</tp:taxon-name-part></tp:taxon-name></italic> sp. nov. Arrows show the stridulatory file in B, D. Scale bars: 0.1 mm.</p></caption><graphic xmlns:xlink="http://www.w3.org/1999/xlink" xlink:href="zookeys-1218-099_article-136555__-g013.jpg" position="float" orientation="portrait" xlink:type="simple" id="oo_1176853.jpg"><uri content-type="original_file" xlink:type="simple">https://binary.pensoft.net/fig/1176853</uri></graphic></fig><fig id="F14" position="float" orientation="portrait"><object-id xmlns:xlink="http://www.w3.org/1999/xlink" content-type="doi" xlink:type="simple">10.3897/zookeys.1218.136555.figure14</object-id><object-id xmlns:xlink="http://www.w3.org/1999/xlink" content-type="arpha" xlink:type="simple">C9CDF1FF-94DB-5C44-B9DA-7EF24B2C5A05</object-id><label>Figure 14.</label><caption><p>Distribution records of leptonetid spiders from Anhui, China, red circles refer to four new species, green circles indicate four known species <bold>1</bold><italic><tp:taxon-name><tp:taxon-name-part taxon-name-part-type="genus" reg="Jingneta">Jingneta</tp:taxon-name-part><tp:taxon-name-part taxon-name-part-type="species" reg="maculosa">maculosa</tp:taxon-name-part></tp:taxon-name></italic><bold>2</bold><italic><tp:taxon-name><tp:taxon-name-part taxon-name-part-type="genus" reg="Jingneta">Jingneta</tp:taxon-name-part><tp:taxon-name-part taxon-name-part-type="species" reg="qishan">qishan</tp:taxon-name-part></tp:taxon-name></italic> sp. nov. <bold>3</bold><italic><tp:taxon-name><tp:taxon-name-part taxon-name-part-type="genus" reg="Jingneta">Jingneta</tp:taxon-name-part><tp:taxon-name-part taxon-name-part-type="species" reg="tunxiensis">tunxiensis</tp:taxon-name-part></tp:taxon-name></italic><bold>4</bold><italic><tp:taxon-name><tp:taxon-name-part taxon-name-part-type="genus" reg="Jingneta">Jingneta</tp:taxon-name-part><tp:taxon-name-part taxon-name-part-type="species" reg="wukuishan">wukuishan</tp:taxon-name-part></tp:taxon-name></italic> sp. nov. <bold>5</bold><italic><tp:taxon-name><tp:taxon-name-part taxon-name-part-type="genus" reg="Leptonetela">Leptonetela</tp:taxon-name-part><tp:taxon-name-part taxon-name-part-type="species" reg="jingde">jingde</tp:taxon-name-part></tp:taxon-name></italic> sp. nov. <bold>6</bold><italic><tp:taxon-name><tp:taxon-name-part taxon-name-part-type="genus" reg="Leptonetela">Leptonetela</tp:taxon-name-part><tp:taxon-name-part taxon-name-part-type="species" reg="microdonta">microdonta</tp:taxon-name-part></tp:taxon-name></italic><bold>7</bold><italic><tp:taxon-name><tp:taxon-name-part taxon-name-part-type="genus" reg="Longileptoneta">Longileptoneta</tp:taxon-name-part><tp:taxon-name-part taxon-name-part-type="species" reg="shenxian">shenxian</tp:taxon-name-part></tp:taxon-name></italic><bold>8</bold><italic><tp:taxon-name><tp:taxon-name-part taxon-name-part-type="genus" reg="Rhyssoleptoneta">Rhyssoleptoneta</tp:taxon-name-part><tp:taxon-name-part taxon-name-part-type="species" reg="lishan">lishan</tp:taxon-name-part></tp:taxon-name></italic> sp. nov.</p></caption><graphic xmlns:xlink="http://www.w3.org/1999/xlink" xlink:href="zookeys-1218-099_article-136555__-g014.jpg" position="float" orientation="portrait" xlink:type="simple" id="oo_1176854.jpg"><uri content-type="original_file" xlink:type="simple">https://binary.pensoft.net/fig/1176854</uri></graphic></fig></tp:treatment-sec><ref-list><ref id="B11"><mixed-citation xmlns:xlink="http://www.w3.org/1999/xlink" xlink:type="simple"><person-group><name name-style="western"><surname>Wang</surname><given-names>C</given-names></name><name name-style="western"><surname>Li</surname><given-names>S</given-names></name></person-group> (<year>2011</year>) <article-title>A further study on the species of the spider genus <italic><tp:taxon-name><tp:taxon-name-part taxon-name-part-type="genus">Leptonetela</tp:taxon-name-part></tp:taxon-name></italic> (<tp:taxon-name><tp:taxon-name-part taxon-name-part-type="order">Araneae</tp:taxon-name-part></tp:taxon-name>: <tp:taxon-name><tp:taxon-name-part taxon-name-part-type="family">Leptonetidae</tp:taxon-name-part></tp:taxon-name>).</article-title><source>Zootaxa</source><volume>2841</volume>: <fpage>1</fpage>–<lpage>90</lpage>. <ext-link xlink:href="10.11646/zootaxa.2841.1.1" ext-link-type="doi" xlink:type="simple">https://doi.org/10.11646/zootaxa.2841.1.1</ext-link></mixed-citation></ref></ref-list></tp:taxon-treatment>
