# Supplementary material for: ﻿Four new species of leptonetid spiders (Araneae, Leptonetidae) from Anhui Province, China
Source: Zookeys. 2024 Nov 18;1218:99–119. doi: 10.3897/zookeys.1218.136555 (PMC11589627; doi:10.3897/zookeys.1218.136555)
Supplement: XML Treatment for Rhyssoleptoneta lishan [file zookeys.1218.136555-treatment7.xml]

<!DOCTYPE tp:taxon-treatment
  PUBLIC "-//TaxonX//DTD Taxonomic Treatment Publishing DTD v0 20100105//EN" "tax-treatment-NSO.dtd">
<tp:taxon-treatment xmlns:tp="http://www.plazi.org/taxpub"><tp:treatment-meta><kwd-group><label>Taxon classification</label><kwd>
                <named-content content-type="kingdom">Animalia</named-content>
              </kwd><kwd>
                <named-content content-type="order">Araneae</named-content>
              </kwd><kwd>
                <named-content content-type="family">Leptonetidae</named-content>
              </kwd></kwd-group><mixed-citation publication-type="journal"><person-group><name><surname>Li</surname><given-names>Shuhui</given-names></name><name><surname>Chen</surname><given-names>Qiang</given-names></name><name><surname>Tong</surname><given-names>Yanfeng</given-names></name></person-group><article-title>﻿Four new species of leptonetid spiders (<tp:taxon-name><tp:taxon-name-part taxon-name-part-type="order">Araneae</tp:taxon-name-part></tp:taxon-name>, <tp:taxon-name><tp:taxon-name-part taxon-name-part-type="family">Leptonetidae</tp:taxon-name-part></tp:taxon-name>) from Anhui Province, China</article-title><source>Zookeys</source><day>18</day><month>11</month><year>2024</year><volume>1218</volume><fpage>99</fpage><lpage>119</lpage><pub-id pub-id-type="doi">10.3897/zookeys.1218.136555</pub-id></mixed-citation></tp:treatment-meta><tp:nomenclature><label>﻿</label><tp:taxon-name>
              <object-id xmlns:xlink="http://www.w3.org/1999/xlink" content-type="arpha" xlink:type="simple">7A4AB389-319F-5DDB-A328-AB871236266D</object-id>
              <tp:taxon-name-part taxon-name-part-type="genus" reg="Rhyssoleptoneta">Rhyssoleptoneta</tp:taxon-name-part>
              <tp:taxon-name-part taxon-name-part-type="species" reg="lishan">lishan</tp:taxon-name-part>
              <object-id xmlns:xlink="http://www.w3.org/1999/xlink" content-type="zoobank" xlink:type="simple">https://zoobank.org/DF212BC3-9B09-4A97-B11F-73669221EAF3</object-id>
            </tp:taxon-name><tp:taxon-authority>Tong</tp:taxon-authority><tp:taxon-status xmlns:xlink="http://www.w3.org/1999/xlink" xlink:type="simple">sp. nov.</tp:taxon-status><xref ref-type="fig" rid="F10">Figs 10</xref><xref ref-type="fig" rid="F11">, 11</xref><xref ref-type="fig" rid="F12">, 12</xref><xref ref-type="fig" rid="F13">, 13D</xref><xref ref-type="fig" rid="F14">, 14</xref></tp:nomenclature><tp:treatment-sec sec-type="type material" id="SECID0EWBAG"><title>Type material.</title><p><bold><italic>Holotype</italic></bold> China • ♂ (<abbrev xmlns:xlink="http://www.w3.org/1999/xlink" xlink:title="Shenyang Normal University" id="ABBRID0EBCAG" xlink:type="simple">SYNU</abbrev>-1163); Anhui, Chizhou City, Guichi District, Lishan Village; <named-content xmlns:xlink="http://www.w3.org/1999/xlink" content-type="dwc:verbatimCoordinates" xlink:type="simple"><named-content content-type="geo-json" specific-use="{&#34;type&#34;:&#34;Point&#34;,&#34;coordinates&#34;:[117.503333,30.607778]}" id="NCID0EICAG" xlink:type="simple">30°36'28"N, 117°30'12"E</named-content></named-content>, 20 m; 14.I.2022; H. Fu &amp; K. Yang leg. <bold><italic>Paratype</italic></bold>: China • 1 ♀ (<abbrev xmlns:xlink="http://www.w3.org/1999/xlink" xlink:title="Shenyang Normal University" id="ABBRID0EQCAG" xlink:type="simple">SYNU</abbrev>-1164), same data as holotype.</p></tp:treatment-sec><tp:treatment-sec sec-type="material" id="SECID0EUCAG"><title>Other material examined.</title><p>China • 3 ♀; Anhui, Chizhou City, Guichi District, Santaishan Park; <named-content xmlns:xlink="http://www.w3.org/1999/xlink" content-type="dwc:verbatimCoordinates" xlink:type="simple"><named-content content-type="geo-json" specific-use="{&#34;type&#34;:&#34;Point&#34;,&#34;coordinates&#34;:[117.472500,30.659444]}" id="NCID0E4CAG" xlink:type="simple">30°39'34"N, 117°28'21"E</named-content></named-content>, 30 m; 13.I.2022; H. Fu &amp; K. Yang leg.</p></tp:treatment-sec><tp:treatment-sec sec-type="etymology" id="SECID0ECDAG"><title>Etymology.</title><p>The specific name refers to the type locality and is a noun in apposition.</p></tp:treatment-sec><tp:treatment-sec sec-type="diagnosis" id="SECID0EHDAG"><title>Diagnosis.</title><p>This new species is similar to <italic><tp:taxon-name><tp:taxon-name-part taxon-name-part-type="genus" reg="Rhyssoleptoneta">Rhyssoleptoneta</tp:taxon-name-part><tp:taxon-name-part taxon-name-part-type="species" reg="aosen">aosen</tp:taxon-name-part></tp:taxon-name></italic> (<xref ref-type="bibr" rid="B18">Zhu and Li 2021</xref>: figs 9A–D, 10A–C) in the scape of female genital area, but can be distinguished by the chelicerae with eight promarginal teeth and by the stridulatory file on the lateral margin (Fig. <xref ref-type="fig" rid="F13">13D</xref>) vs. seven promarginal teeth and lacking the stridulatory file, palpal bulb with membranous median outgrowth, without tooth-shaped projections (Fig. <xref ref-type="fig" rid="F11">11D, E</xref>) vs. without median outgrowth but with three tooth-shaped projections, and the short projection of the palpal tarsus distally (Fig. <xref ref-type="fig" rid="F11">11E</xref>) vs. on the middle area.</p><fig id="F10" position="float" orientation="portrait"><object-id xmlns:xlink="http://www.w3.org/1999/xlink" content-type="doi" xlink:type="simple">10.3897/zookeys.1218.136555.figure10</object-id><object-id xmlns:xlink="http://www.w3.org/1999/xlink" content-type="arpha" xlink:type="simple">EA0052B3-6169-5584-ADAE-C230E0EDACC6</object-id><label>Figure 10.</label><caption><p><italic><tp:taxon-name><tp:taxon-name-part taxon-name-part-type="genus" reg="Rhyssoleptoneta">Rhyssoleptoneta</tp:taxon-name-part><tp:taxon-name-part taxon-name-part-type="species" reg="lishan">lishan</tp:taxon-name-part></tp:taxon-name></italic> sp. nov. <bold>A, B</bold> male habitus, dorsal and ventral views <bold>C, D</bold> female habitus, dorsal and ventral views <bold>E, F</bold> genitalia, ventral and dorsal views. Abbreviations: <abbrev xmlns:xlink="http://www.w3.org/1999/xlink" xlink:title="atrium" id="ABBRID0EBFAG" xlink:type="simple">at</abbrev> = atrium; <abbrev xmlns:xlink="http://www.w3.org/1999/xlink" xlink:title="scape" id="ABBRID0EFFAG" xlink:type="simple">sc</abbrev> = scape; sp.= spermathecae; <abbrev xmlns:xlink="http://www.w3.org/1999/xlink" xlink:title="spermathecal stalk" id="ABBRID0EJFAG" xlink:type="simple">ss</abbrev> = spermathecal stalk. Scale bars: 0.4 mm (<bold>A–D</bold>), 0.1 mm (<bold>E, F</bold>).</p></caption><graphic xmlns:xlink="http://www.w3.org/1999/xlink" xlink:href="zookeys-1218-099_article-136555__-g010.jpg" position="float" orientation="portrait" xlink:type="simple" id="oo_1176850.jpg"><uri content-type="original_file" xlink:type="simple">https://binary.pensoft.net/fig/1176850</uri></graphic></fig><fig id="F11" position="float" orientation="portrait"><object-id xmlns:xlink="http://www.w3.org/1999/xlink" content-type="doi" xlink:type="simple">10.3897/zookeys.1218.136555.figure11</object-id><object-id xmlns:xlink="http://www.w3.org/1999/xlink" content-type="arpha" xlink:type="simple">C2A9C2C1-FFD3-570A-A4F5-E2C410F0F9AD</object-id><label>Figure 11.</label><caption><p><italic><tp:taxon-name><tp:taxon-name-part taxon-name-part-type="genus" reg="Rhyssoleptoneta">Rhyssoleptoneta</tp:taxon-name-part><tp:taxon-name-part taxon-name-part-type="species" reg="lishan">lishan</tp:taxon-name-part></tp:taxon-name></italic> sp. nov. <bold>A, B, C</bold> left palp, prolateral, dorsal and retrolateral views, arrow shows the short projection <bold>D, E</bold> detail of palpal bulb, prolateral and retrolateral views. Abbreviations: <abbrev xmlns:xlink="http://www.w3.org/1999/xlink" xlink:title="median outgrowth" id="ABBRID0ENGAG" xlink:type="simple">mo</abbrev> = median outgrowth; <abbrev xmlns:xlink="http://www.w3.org/1999/xlink" xlink:title="median sclerite" id="ABBRID0ERGAG" xlink:type="simple">ms</abbrev> = median sclerite; <abbrev xmlns:xlink="http://www.w3.org/1999/xlink" xlink:title="prolateral lobe" id="ABBRID0EVGAG" xlink:type="simple">pl</abbrev> = prolateral lobe; <abbrev xmlns:xlink="http://www.w3.org/1999/xlink" xlink:title="prolateral sclerite" id="ABBRID0EZGAG" xlink:type="simple">ps</abbrev> = prolateral sclerite; <abbrev xmlns:xlink="http://www.w3.org/1999/xlink" xlink:title="short projection" id="ABBRID0E4GAG" xlink:type="simple">spr</abbrev> = short projection. Scale bar: 0.1 mm.</p></caption><graphic xmlns:xlink="http://www.w3.org/1999/xlink" xlink:href="zookeys-1218-099_article-136555__-g011.jpg" position="float" orientation="portrait" xlink:type="simple" id="oo_1176851.jpg"><uri content-type="original_file" xlink:type="simple">https://binary.pensoft.net/fig/1176851</uri></graphic></fig></tp:treatment-sec><tp:treatment-sec sec-type="description" id="SECID0EGHAG"><title>Description.</title><p><bold>Male</bold> (holotype). Habitus as in Fig. <xref ref-type="fig" rid="F10">10A, B</xref>. Total length 1.31. Carapace 0.62 long, 0.50 wide. Abdomen 0.67 long, 0.45 wide. Eye sizes and interdistances: <abbrev xmlns:xlink="http://www.w3.org/1999/xlink" xlink:title="anterior lateral eyes" id="ABBRID0ESHAG" xlink:type="simple">ALE</abbrev> 0.06, <abbrev xmlns:xlink="http://www.w3.org/1999/xlink" xlink:title="posterior lateral eyes" id="ABBRID0EWHAG" xlink:type="simple">PLE</abbrev> 0.06, <abbrev xmlns:xlink="http://www.w3.org/1999/xlink" xlink:title="posterior median eyes" id="ABBRID0E1HAG" xlink:type="simple">PME</abbrev> 0.04; <abbrev xmlns:xlink="http://www.w3.org/1999/xlink" xlink:title="anterior lateral eyes" id="ABBRID0E5HAG" xlink:type="simple">ALE</abbrev>–<abbrev xmlns:xlink="http://www.w3.org/1999/xlink" xlink:title="posterior median eyes" id="ABBRID0ECIAG" xlink:type="simple">PME</abbrev> 0.06, <abbrev xmlns:xlink="http://www.w3.org/1999/xlink" xlink:title="posterior lateral eyes" id="ABBRID0EGIAG" xlink:type="simple">PLE</abbrev>–<abbrev xmlns:xlink="http://www.w3.org/1999/xlink" xlink:title="posterior lateral eyes" id="ABBRID0EKIAG" xlink:type="simple">PLE</abbrev> 0.06, <abbrev xmlns:xlink="http://www.w3.org/1999/xlink" xlink:title="posterior lateral eyes" id="ABBRID0EOIAG" xlink:type="simple">PLE</abbrev>–<abbrev xmlns:xlink="http://www.w3.org/1999/xlink" xlink:title="posterior median eyes" id="ABBRID0ESIAG" xlink:type="simple">PME</abbrev> 0.02; <abbrev xmlns:xlink="http://www.w3.org/1999/xlink" xlink:title="anterior eye row" id="ABBRID0EWIAG" xlink:type="simple">AER</abbrev> 0.10, <abbrev xmlns:xlink="http://www.w3.org/1999/xlink" xlink:title="posterior eye row" id="ABBRID0E1IAG" xlink:type="simple">PER</abbrev> 0.12. Carapace light yellow. Median groove, cervical grooves and radial furrows indistinct. Chelicerae with eight large promarginal and four small retromarginal teeth, with stridulatory file on the lateral margin. Labium rectangular; endites with serrula anterolaterally; sternum whitish, longer than wide, heart shaped, smooth. Abdomen whitish, ovoid, with four dark chevron-shaped stripes. Leg measurements: I 2.51 (0.70, 0.19, 0.68, 0.55, 0.39); II 2.11 (0.59, 0.19, 0.53, 0.45, 0.35); III 1.80 (0.51, 0.17, 0.45, 0.40, 0.27); IV - (-, -, -, -, -). Male palp (Figs <xref ref-type="fig" rid="F11">11A–E</xref>, <xref ref-type="fig" rid="F12">12A–D</xref>): femur without long spines; tibia without special projection; tarsus wide, not branched distally, with a short projection and a long spur distally; bulb complex, wrinkled on prolateral surface, with 3 spine-like prolateral sclerites, with a membranous median outgrowth and belt-like median sclerite; embolus triangular.</p><fig id="F12" position="float" orientation="portrait"><object-id xmlns:xlink="http://www.w3.org/1999/xlink" content-type="doi" xlink:type="simple">10.3897/zookeys.1218.136555.figure12</object-id><object-id xmlns:xlink="http://www.w3.org/1999/xlink" content-type="arpha" xlink:type="simple">A5C4C7EA-1EDA-5CA5-8610-EE7C0D71E3A5</object-id><label>Figure 12.</label><caption><p><italic><tp:taxon-name><tp:taxon-name-part taxon-name-part-type="genus" reg="Rhyssoleptoneta">Rhyssoleptoneta</tp:taxon-name-part><tp:taxon-name-part taxon-name-part-type="species" reg="lishan">lishan</tp:taxon-name-part></tp:taxon-name></italic> sp. nov., SEM <bold>A, C</bold> left palp, prolateral and dorsal views <bold>B, D</bold> detail of palpal bulb, prolateral and ventral views. Abbreviations: <abbrev xmlns:xlink="http://www.w3.org/1999/xlink" xlink:title="embolus" id="ABBRID0E4JAG" xlink:type="simple">emb</abbrev> = embolus; <abbrev xmlns:xlink="http://www.w3.org/1999/xlink" xlink:title="median outgrowth" id="ABBRID0EBKAG" xlink:type="simple">mo</abbrev> = median outgrowth; <abbrev xmlns:xlink="http://www.w3.org/1999/xlink" xlink:title="median sclerite" id="ABBRID0EFKAG" xlink:type="simple">ms</abbrev> = median sclerite; <abbrev xmlns:xlink="http://www.w3.org/1999/xlink" xlink:title="prolateral lobe" id="ABBRID0EJKAG" xlink:type="simple">pl</abbrev> = prolateral lobe; <abbrev xmlns:xlink="http://www.w3.org/1999/xlink" xlink:title="prolateral sclerite" id="ABBRID0ENKAG" xlink:type="simple">ps</abbrev> = prolateral sclerite; <abbrev xmlns:xlink="http://www.w3.org/1999/xlink" xlink:title="retrolateral lobe" id="ABBRID0ERKAG" xlink:type="simple">rl</abbrev> = retrolateral lobe; <abbrev xmlns:xlink="http://www.w3.org/1999/xlink" xlink:title="short projection" id="ABBRID0EVKAG" xlink:type="simple">spr</abbrev> = short projection; <abbrev xmlns:xlink="http://www.w3.org/1999/xlink" xlink:title="tarsal spur" id="ABBRID0EZKAG" xlink:type="simple">ts</abbrev> = tarsal spur. Scale bars: 0.1 mm.</p></caption><graphic xmlns:xlink="http://www.w3.org/1999/xlink" xlink:href="zookeys-1218-099_article-136555__-g012.jpg" position="float" orientation="portrait" xlink:type="simple" id="oo_1176852.jpg"><uri content-type="original_file" xlink:type="simple">https://binary.pensoft.net/fig/1176852</uri></graphic></fig><fig id="F13" position="float" orientation="portrait"><object-id xmlns:xlink="http://www.w3.org/1999/xlink" content-type="doi" xlink:type="simple">10.3897/zookeys.1218.136555.figure13</object-id><object-id xmlns:xlink="http://www.w3.org/1999/xlink" content-type="arpha" xlink:type="simple">D0CB87A5-1203-582C-8DE1-3F62F09E1BFF</object-id><label>Figure 13.</label><caption><p>Male left chelicerae, posterior view <bold>A</bold><italic><tp:taxon-name><tp:taxon-name-part taxon-name-part-type="genus" reg="Jingneta">Jingneta</tp:taxon-name-part><tp:taxon-name-part taxon-name-part-type="species" reg="qishan">qishan</tp:taxon-name-part></tp:taxon-name></italic> sp. nov. <bold>B</bold><italic><tp:taxon-name><tp:taxon-name-part taxon-name-part-type="genus" reg="Leptonetela">Leptonetela</tp:taxon-name-part><tp:taxon-name-part taxon-name-part-type="species" reg="jingde">jingde</tp:taxon-name-part></tp:taxon-name></italic> sp. nov. <bold>C</bold><italic><tp:taxon-name><tp:taxon-name-part taxon-name-part-type="genus" reg="Jingneta">Jingneta</tp:taxon-name-part><tp:taxon-name-part taxon-name-part-type="species" reg="wukuishan">wukuishan</tp:taxon-name-part></tp:taxon-name></italic> sp. nov. <bold>D</bold><italic><tp:taxon-name><tp:taxon-name-part taxon-name-part-type="genus" reg="Rhyssoleptoneta">Rhyssoleptoneta</tp:taxon-name-part><tp:taxon-name-part taxon-name-part-type="species" reg="lishan">lishan</tp:taxon-name-part></tp:taxon-name></italic> sp. nov. Arrows show the stridulatory file in B, D. Scale bars: 0.1 mm.</p></caption><graphic xmlns:xlink="http://www.w3.org/1999/xlink" xlink:href="zookeys-1218-099_article-136555__-g013.jpg" position="float" orientation="portrait" xlink:type="simple" id="oo_1176853.jpg"><uri content-type="original_file" xlink:type="simple">https://binary.pensoft.net/fig/1176853</uri></graphic></fig><fig id="F14" position="float" orientation="portrait"><object-id xmlns:xlink="http://www.w3.org/1999/xlink" content-type="doi" xlink:type="simple">10.3897/zookeys.1218.136555.figure14</object-id><object-id xmlns:xlink="http://www.w3.org/1999/xlink" content-type="arpha" xlink:type="simple">C9CDF1FF-94DB-5C44-B9DA-7EF24B2C5A05</object-id><label>Figure 14.</label><caption><p>Distribution records of leptonetid spiders from Anhui, China, red circles refer to four new species, green circles indicate four known species <bold>1</bold><italic><tp:taxon-name><tp:taxon-name-part taxon-name-part-type="genus" reg="Jingneta">Jingneta</tp:taxon-name-part><tp:taxon-name-part taxon-name-part-type="species" reg="maculosa">maculosa</tp:taxon-name-part></tp:taxon-name></italic><bold>2</bold><italic><tp:taxon-name><tp:taxon-name-part taxon-name-part-type="genus" reg="Jingneta">Jingneta</tp:taxon-name-part><tp:taxon-name-part taxon-name-part-type="species" reg="qishan">qishan</tp:taxon-name-part></tp:taxon-name></italic> sp. nov. <bold>3</bold><italic><tp:taxon-name><tp:taxon-name-part taxon-name-part-type="genus" reg="Jingneta">Jingneta</tp:taxon-name-part><tp:taxon-name-part taxon-name-part-type="species" reg="tunxiensis">tunxiensis</tp:taxon-name-part></tp:taxon-name></italic><bold>4</bold><italic><tp:taxon-name><tp:taxon-name-part taxon-name-part-type="genus" reg="Jingneta">Jingneta</tp:taxon-name-part><tp:taxon-name-part taxon-name-part-type="species" reg="wukuishan">wukuishan</tp:taxon-name-part></tp:taxon-name></italic> sp. nov. <bold>5</bold><italic><tp:taxon-name><tp:taxon-name-part taxon-name-part-type="genus" reg="Leptonetela">Leptonetela</tp:taxon-name-part><tp:taxon-name-part taxon-name-part-type="species" reg="jingde">jingde</tp:taxon-name-part></tp:taxon-name></italic> sp. nov. <bold>6</bold><italic><tp:taxon-name><tp:taxon-name-part taxon-name-part-type="genus" reg="Leptonetela">Leptonetela</tp:taxon-name-part><tp:taxon-name-part taxon-name-part-type="species" reg="microdonta">microdonta</tp:taxon-name-part></tp:taxon-name></italic><bold>7</bold><italic><tp:taxon-name><tp:taxon-name-part taxon-name-part-type="genus" reg="Longileptoneta">Longileptoneta</tp:taxon-name-part><tp:taxon-name-part taxon-name-part-type="species" reg="shenxian">shenxian</tp:taxon-name-part></tp:taxon-name></italic><bold>8</bold><italic><tp:taxon-name><tp:taxon-name-part taxon-name-part-type="genus" reg="Rhyssoleptoneta">Rhyssoleptoneta</tp:taxon-name-part><tp:taxon-name-part taxon-name-part-type="species" reg="lishan">lishan</tp:taxon-name-part></tp:taxon-name></italic> sp. nov.</p></caption><graphic xmlns:xlink="http://www.w3.org/1999/xlink" xlink:href="zookeys-1218-099_article-136555__-g014.jpg" position="float" orientation="portrait" xlink:type="simple" id="oo_1176854.jpg"><uri content-type="original_file" xlink:type="simple">https://binary.pensoft.net/fig/1176854</uri></graphic></fig><p><bold>Female</bold> (paratype). Similar to male in general features. Habitus as in Fig. <xref ref-type="fig" rid="F10">10C, D</xref>. Total length 1.23. Carapace 0.54 long, 0.45 wide. Abdomen 0.80 long, 0.52 wide. Eye sizes and interdistances: <abbrev xmlns:xlink="http://www.w3.org/1999/xlink" xlink:title="anterior lateral eyes" id="ABBRID0EARAG" xlink:type="simple">ALE</abbrev> 0.05, <abbrev xmlns:xlink="http://www.w3.org/1999/xlink" xlink:title="posterior lateral eyes" id="ABBRID0EERAG" xlink:type="simple">PLE</abbrev> 0.05, <abbrev xmlns:xlink="http://www.w3.org/1999/xlink" xlink:title="posterior median eyes" id="ABBRID0EIRAG" xlink:type="simple">PME</abbrev> 0.04; <abbrev xmlns:xlink="http://www.w3.org/1999/xlink" xlink:title="anterior lateral eyes" id="ABBRID0EMRAG" xlink:type="simple">ALE</abbrev>–<abbrev xmlns:xlink="http://www.w3.org/1999/xlink" xlink:title="posterior median eyes" id="ABBRID0EQRAG" xlink:type="simple">PME</abbrev> 0.06, <abbrev xmlns:xlink="http://www.w3.org/1999/xlink" xlink:title="posterior lateral eyes" id="ABBRID0EURAG" xlink:type="simple">PLE</abbrev>–<abbrev xmlns:xlink="http://www.w3.org/1999/xlink" xlink:title="posterior lateral eyes" id="ABBRID0EYRAG" xlink:type="simple">PLE</abbrev> 0.05, <abbrev xmlns:xlink="http://www.w3.org/1999/xlink" xlink:title="posterior lateral eyes" id="ABBRID0E3RAG" xlink:type="simple">PLE</abbrev>–<abbrev xmlns:xlink="http://www.w3.org/1999/xlink" xlink:title="posterior median eyes" id="ABBRID0EASAG" xlink:type="simple">PME</abbrev> 0.02; <abbrev xmlns:xlink="http://www.w3.org/1999/xlink" xlink:title="anterior eye row" id="ABBRID0EESAG" xlink:type="simple">AER</abbrev> 0.09, <abbrev xmlns:xlink="http://www.w3.org/1999/xlink" xlink:title="posterior eye row" id="ABBRID0EISAG" xlink:type="simple">PER</abbrev> 0.11. Leg measurements: I 1.95 (0.55, 0.15, 0.54, 0.38, 0.33); II 1.63 (0.43, 0.15, 0.44, 0.32, 0.29); III 1.44 (0.39, 0.15, 0.32, 0.31, 0.27); IV 2.11 (0.62, 0.16, 0.59, 0.43, 0.31). Genital area (Fig. <xref ref-type="fig" rid="F10">10E</xref>) with a scape on the posterior edge. Internal genitalia (Fig. <xref ref-type="fig" rid="F10">10F</xref>) with a pair of coiled spermathecae and sperm stalk; atrium triangular.</p></tp:treatment-sec><tp:treatment-sec sec-type="distribution" id="SECID0EUSAG"><title>Distribution.</title><p>China (Anhui).</p></tp:treatment-sec><ref-list><ref id="B18"><mixed-citation xmlns:xlink="http://www.w3.org/1999/xlink" xlink:type="simple"><person-group><name name-style="western"><surname>Zhu</surname><given-names>W</given-names></name><name name-style="western"><surname>Li</surname><given-names>S</given-names></name></person-group> (<year>2021</year>) <article-title>Five new leptonetid spiders from China (<tp:taxon-name><tp:taxon-name-part taxon-name-part-type="order">Araneae</tp:taxon-name-part></tp:taxon-name>: <tp:taxon-name><tp:taxon-name-part taxon-name-part-type="family">Leptonetidae</tp:taxon-name-part></tp:taxon-name>).</article-title><source>Zootaxa</source><volume>4984</volume>(<issue>1</issue>): <fpage>281</fpage>–<lpage>299</lpage>. <ext-link xlink:href="10.11646/zootaxa.4984.1.21" ext-link-type="doi" xlink:type="simple">https://doi.org/10.11646/zootaxa.4984.1.21</ext-link></mixed-citation></ref></ref-list></tp:taxon-treatment>
